# Supplementary material for: IL-3 and Oncogenic Abl Regulate the Myeloblast Transcriptome by Altering mRNA Stability
Source: PLoS One. 2009 Oct 15;4(10):e7469. doi: 10.1371/journal.pone.0007469 (PMC2758590; doi:10.1371/journal.pone.0007469)
Supplement: Supplemental Table S1 — Affymetrix 430A probe sets ranked from most stabilized by IL-3 to least stabilized according to normalized area score. Gene symbols and identifiers are included. (3.02 MB XLS) [file pone.0007469.s002.xls]

## Sheet: Sheet1
Gene Symbol	Normalized Area Score		Representative Public ID	UniGene ID	probe set
Hbegf	6.04037		L07264	Mm.289681	1418350_at
Hbegf	4.10502		L07264	Mm.289681	1418349_at
Pik3cd	3.99431		NM_008840	Mm.229108	1422992_s_at
Gch1	3.84189		NM_008102	Mm.10651	1420499_at
Il6	3.8262		NM_031168	Mm.1019	1450297_at
Yrdc	3.66936		BB230053	Mm.258568	1434744_at
Pik3cd	3.5875		BB700084	Mm.229108	1453281_at
Birc4 (XIAP)	3.56373		BF137345	Mm.259879	1450232_at
4921524J17Rik	3.54589		AK013123	Mm.272748	1454136_a_at
Il4	3.26607		NM_021283	Mm.276360	1449864_at
Timm17a	3.25802		AF106620	Mm.2368	1426256_at
Eef1e1	3.25051		NM_025380	Mm.36683	1449044_at
Zfp36l1	3.13969		M58566	Mm.235132	1450644_at
Cdkn1a	3.03652		AK007630	Mm.195663	1424638_at
Ube2s	2.99901		NM_133777	Mm.389787	1416726_s_at
Mphosph6	2.98076		BC008161	Mm.181836	1423848_at
Cdkn1a	2.88451		NM_007669	Mm.195663	1421679_a_at
Ell2	2.85522		NM_138953	Mm.21288	1450744_at
Mrpl53	2.82366		BC022162	Mm.333183	1451178_at
AI316787	2.80666		BM119859	Mm.383431	1433629_s_at
Gadd45a	2.69288		NM_007836	Mm.389750	1449519_at
Gm561	2.68826		AV111575	Mm.27391	1454921_at
Polr2c	2.66973		NM_009090	Mm.292492	1416341_at
Rrm2	2.63216		NM_009104	Mm.99	1448226_at
Cbwd1	2.62581		BC018472	Mm.272127	1451531_at
Kctd10	2.57835		BC006935	Mm.238285	1423694_at
6720460F02Rik	2.53312		AK011345	Mm.33118	1452073_at
Tgds	2.51515		BC021419	Mm.251537	1424526_a_at
Pik3cd	2.48801		NM_008840	Mm.229108	1422991_at
Pdxp	2.45116		NM_020271	Mm.263169	1417890_at
Rbm18	2.42057		AV116216	Mm.205937	1420608_at
2010311D03Rik	2.40463		NM_133839	Mm.29214	1417573_at
Nup88	2.40226		AK002643	Mm.288962	1428073_a_at
Atf4	2.33686		M94087	Mm.641	1448135_at
Tra2a	2.32637		BG069073	Mm.403576	1454725_at
Brunol4	2.32574		AV327653	Mm.266435	1452240_at
Tiprl	2.31404		AV049820	Mm.21520	1433912_at
Mdm2	2.31055		X58876	Mm.22670	1427718_a_at
Zfp36l2	2.29164		BB031791	Mm.259321	1437626_at
St3gal4	2.28959		AB061305	Mm.275973	1425668_a_at
Tacc3	2.26165		NM_011524	Mm.379024	1417450_a_at
Eif4a1	2.24431		BF320852	Mm.371557	1434985_a_at
Ankrd32	2.24182		BE653749	Mm.209730	1423577_at
Rrm2	2.23261		AV301324	Mm.99	1434437_x_at
2310028N02Rik	2.22746		NM_025864	Mm.236300	1417030_at
Mlx	2.20971		AF213670	Mm.628	1425930_a_at
Prkrip1	2.20303		NM_025774	Mm.425295	1417425_at
Tbpl1	2.19553		AK005604	Mm.86670	1431415_a_at
Aof2	2.17802		AK007763	Mm.28540	1426762_s_at
2410042D21Rik	2.17707		BQ031311	Mm.46449	1426495_at
Cklf	2.17073		AY046597	Mm.269219	1425860_x_at
Mef2a	2.16865		AV255689		1427185_at
Bxdc1	2.15934		NM_023323	Mm.11480	1450423_s_at
Wdr6	2.15822		BB453609	Mm.335454	1455940_x_at
2310028N02Rik	2.15689		NM_025864	Mm.236300	1448552_s_at
2610209M04Rik	2.12789		BC027564	Mm.182650	1460697_s_at
Cklf	2.12438		AY047360	Mm.269219	1451374_x_at
Myb	2.12228		NM_033597	Mm.52109	1450194_a_at
Kif2c	2.11146		BB104669	Mm.247651	1437611_x_at
Zfp36l1	2.0992		M58566	Mm.235132	1422528_a_at
Aff4	2.08161		BM230280	Mm.395281	1450031_at
Riok2	2.06787		BM213666	Mm.218423	1423481_at
Cklf	2.04308		BE852312	Mm.269219	1436242_a_at
Tmem24	2.03237		AK004920	Mm.33869	1428095_a_at
Cklf	2.02801		AY047360	Mm.269219	1424495_a_at
Slc2a1	2.02281		BM207588	Mm.21002	1434773_a_at
Nt5c3	2.02145		AV037573	Mm.158936	1451050_at
Ncdn	1.99925		BC017126	Mm.435432	1416852_a_at
Orc6l	1.99186		NM_019716	Mm.29709	1417037_at
Polb	1.99148		BG094331	Mm.123211	1434230_at
Cdc42se1	1.99103		AK008084	Mm.28189	1428131_a_at
Ldlr	1.98218		AF425607	Mm.3213	1421821_at
Gabpb1	1.96116		NM_010249	Mm.293266	1419761_a_at
Mrpl18	1.96048		NM_026310	Mm.290166	1448373_at
Pdcd2l	1.95733		AK003339	Mm.38173	1426845_at
Tubg1	1.94073		NM_134024	Mm.142348	1417144_at
Myct1	1.89866		W34301	Mm.338242	1452072_at
Taok3	1.8872		BB194075	Mm.248296	1435964_a_at
Myd116	1.87096		NM_008654	Mm.4048	1448325_at
Bxdc1	1.86315		NM_023323	Mm.11480	1421945_a_at
Rabggta	1.85617		BC012214	Mm.87216	1426046_a_at
Leprotl1	1.84855		BF658789	Mm.34212	1451018_at
Tex2	1.84501		BM239615	Mm.102407	1452213_at
Tmem68	1.84402		BC016240	Mm.212266	1423649_at
Rsl1d1	1.84126		BM239987	Mm.28291	1456383_at
Slain1	1.84058		BB704967	Mm.27548	1424824_at
Tnfsf11	1.83681		AB032771	Mm.249221	1451944_a_at
Pfkfb3	1.81888		NM_133232	Mm.19669	1416432_at
Plscr1	1.81678		BF319989	Mm.10306	1453181_x_at
Bcl7b	1.81669		NM_009745	Mm.405834	1448247_at
Fdft1	1.81534		NM_010191	Mm.436620	1448130_at
Pip5k1b	1.80785		NM_008846		1450389_s_at
Hmgcr	1.79609		BB123978	Mm.316652	1427229_at
Pdcl3	1.79131		BC005601	Mm.28121	1424002_at
Tmem39a	1.7839		AK017817	Mm.310476	1423316_at
Eif3s1	1.7796		BB379268	Mm.329403	1452052_s_at
Ehbp1	1.77653		AF424697	Mm.281732	1424586_at
Chmp1b	1.76766		BG073376		1418816_at
Scnm1	1.76409		AK013948	Mm.182944	1428364_at
Flnb	1.76212		AW538200	Mm.28095	1426750_at
Rnpc3	1.76082		BB557441	Mm.316928	1437461_s_at
Polb	1.75716		BG094331	Mm.123211	1434229_a_at
Pim1	1.75295		AI323550	Mm.328931	1435458_at
Rrm2	1.73711		NM_009104	Mm.99	1416120_at
Pdcd2l	1.73654		AK003339	Mm.38173	1426844_a_at
	1.73621		AFFX-BioDn-5		AFFX-BioDn-5_at
Gbl	1.72475		NM_019988	Mm.289516	1415843_at
	1.72327		AFFX-r2-Ec-bioD-3		AFFX-r2-Ec-bioD-3_at
P2ry14	1.71921		AF177211		1424733_at
Slc2a1	1.70787		BM209618	Mm.21002	1426599_a_at
D6Wsu176e	1.69912		AK016470	Mm.258484	1417953_at
Ube1c	1.69705		AK014433	Mm.277626	1431746_a_at
Txnip	1.69648		AF173681	Mm.410189	1415997_at
Nol11	1.69445		AK005123	Mm.294617	1423479_at
Rab3ip	1.68494		BF319015	Mm.336394	1434306_at
Spc25	1.67079		BC027121	Mm.272969	1424118_a_at
Tmem129	1.66491		AK010497	Mm.332317	1415715_at
Hdac2	1.66403		NM_008229	Mm.19806	1449080_at
Dmtf1	1.66023		NM_011806	Mm.22480	1422636_at
Ncdn	1.65855		BC017126	Mm.435432	1416853_at
Map4k5	1.65113		BG067961	Mm.291936	1427084_a_at
Srprb	1.64747		BC003798	Mm.273053	1425348_a_at
Tnfrsf21	1.64518		BG972377	Mm.200792	1450731_s_at
Ndel1	1.64271		AF323918	Mm.31979	1422568_at
Spag7	1.62963		BB239907		1433940_at
Gtf2e2	1.62772		NM_026584	Mm.286104	1448884_at
Rnaseh1	1.61882		AK011680	Mm.10152	1453833_a_at
Tpx2	1.6161		AK011311	Mm.407737	1428104_at
Sfrs3	1.6079		NM_013663	Mm.6787	1416150_a_at
Cnot3	1.60467		AI481951	Mm.358731	1435965_at
Fxr1h	1.59564		AW557263	Mm.259021	1452247_at
Trip11	1.59399		AV013785		1427407_s_at
Cct6a	1.59341		BM210281	Mm.360232	1455988_a_at
Slc2a1	1.58626		BM209618	Mm.21002	1426600_at
Ube2w	1.58554		BB796558	Mm.122430	1426398_at
Sip1	1.58483		AK013414	Mm.35353	1451044_at
Mapk6	1.58451		BC024684	Mm.18856	1419169_at
Cstf3	1.5836		BC003241	Mm.259876	1424723_s_at
Slamf1	1.58355		BB132695	Mm.103648	1425569_a_at
Ptpre	1.58235		U35368	Mm.945	1418540_a_at
Cmas	1.57184		AJ006215	Mm.3820	1426662_at
Nin	1.5715		NM_008697	Mm.244047	1419078_at
Pbk	1.57047		NM_023209	Mm.24337	1448627_s_at
Vprbp	1.57026		BQ174157	Mm.436700	1434609_at
Mrpl50	1.56659		BC021318	Mm.30052	1424164_at
Vdac2	1.56368		BC003731	Mm.262327	1415990_at
Aof2	1.56285		AK007763	Mm.28540	1426761_at
Cept1	1.56231		NM_133869	Mm.14816	1416471_at
Mrto4	1.56119		BC005734	Mm.296860	1423823_at
Cherp	1.56025		BB700223	Mm.30136	1436885_a_at
Pim2	1.55908		NM_138606	Mm.347478	1417216_at
Galnact2	1.5521		BC023112	Mm.300317	1424431_at
Cct6a	1.5506		AI325146	Mm.360232	1423517_at
Gpsm1	1.54103		BB491018	Mm.266611	1436917_s_at
Exosc8	1.54084		C80158	Mm.29253	1449738_s_at
Dync1li1	1.5369		BC023347	Mm.128627	1424947_at
Pin1	1.53638		NM_023371	Mm.7906	1416228_at
Fndc3a	1.53525		BC022140	Mm.205421	1426903_at
Pscd2	1.5337		NM_011181	Mm.272130	1450103_a_at
	1.5322		AFFX-r2-Ec-bioD-5		AFFX-r2-Ec-bioD-5_at
Cdc42se1	1.5308		AK008084	Mm.28189	1428132_at
Casp8	1.52968		BC006737	Mm.336851	1424552_at
Fdft1	1.52811		BB028312	Mm.436620	1438322_x_at
Lsm8	1.5277		NM_133939	Mm.275158	1448703_at
Rad17	1.52547		NM_011233	Mm.248489	1448762_at
Nfya	1.52426		NM_010913	Mm.4929	1422082_a_at
Taok3	1.51635		AW208927	Mm.248296	1455733_at
Zbed4	1.51506		BC026763	Mm.422861	1427090_at
Osgin2	1.51492		BB817847	Mm.46455	1424289_at
Ube1c	1.51325		AW210753	Mm.277626	1435164_s_at
Txndc9	1.50635		BC022947	Mm.28438	1424512_a_at
Safb	1.50112		BI415208	Mm.255066	1454929_s_at
Lats2	1.49682		BB134767	Mm.347899	1439441_x_at
Eif3s1	1.4956		BB379268	Mm.329403	1426394_at
LOC670271;Tcrg	1.49247		NM_011558	Mm.211738	1422188_s_at
BC020077	1.49114		BC020077	Mm.331727	1451349_at
Adrm1	1.48907		NM_019822	Mm.379082	1419263_a_at
Pvr	1.48825		BB049138	Mm.227506	1423904_a_at
Zeb1	1.48709		NM_011546	Mm.3929	1418926_at
	1.48541		AFFX-BioDn-3		AFFX-BioDn-3_at
Rdx	1.48146		NM_009041	Mm.245746	1416179_a_at
Dnajc3a	1.47952		AV024539		1433887_at
Derl2	1.47943		NM_033562	Mm.28131	1448438_at
Hmgcs1	1.47355		BB705380	Mm.61526	1433446_at
Slc25a11	1.47153		AI647500	Mm.296082	1426586_at
Mbtps1	1.46735		NM_019709	Mm.206934	1448240_at
Ccnb1;Ccnb1-rs1;EG434175;LOC672788	1.46135		NM_007629	Mm.260114	1416076_at
Ppme1	1.45581		BC014867	Mm.177502	1423810_at
Wrnip1	1.45426		NM_030215	Mm.286680	1448376_at
Nbr1	1.45038		NM_008676	Mm.784	1448343_a_at
Lycat	1.447		BM237177	Mm.329194	1434690_at
Clint1	1.4464		AW537616	Mm.169673	1452152_at
AA960436	1.44499		NM_133954	Mm.29069	1448583_at
Eif3s10	1.44482		AW701127	Mm.2238	1416660_at
LOC433328;LOC677340;Plscr1	1.44387		BF319989	Mm.337113	1429527_a_at
Spag5	1.44097		BM208112	Mm.24250	1433893_s_at
Ccnh;LOC672655	1.43943		AA068868	Mm.18474	1456293_s_at
Cdc20	1.43607		AV213435	Mm.289747	1439394_x_at
Mdm2	1.43532		AK004719	Mm.22670	1423605_a_at
D030056L22Rik	1.43516		BC020125	Mm.28101	1423879_at
Nde1	1.43321		BQ032232	Mm.24105	1435737_a_at
Srprb	1.43287		NM_009275	Mm.273053	1450089_a_at
Atp6v1d	1.42568		AV105788	Mm.311549	1438993_a_at
Eif3s1	1.42386		BB379268	Mm.27695	1426395_s_at
Zbed3	1.42275		AK002774	Mm.3774	1453848_s_at
Pvr	1.4211		BB049138	Mm.227506	1451160_s_at
Atf4	1.42078		AV314773	Mm.641	1438992_x_at
2610209M04Rik	1.42009		BC027564	Mm.182650	1415714_a_at
Slmo2	1.41589		NM_025531	Mm.182294	1448543_at
Slc35e1	1.41045		BB041864	Mm.291461	1434104_at
Rnpc3	1.40976		BC016603	Mm.316928	1424589_s_at
Dctn6	1.38965		NM_011722	Mm.150373	1416499_a_at
Ttc5	1.38862		BC025610	Mm.276362	1424508_at
H2afx	1.38844		NM_010436	Mm.245931	1416746_at
Tiprl	1.38648		BC002098	Mm.21520	1451587_a_at
Ddx5	1.38498		NM_007840	Mm.220038	1419653_a_at
Nedd4l	1.3822		BB663717	Mm.98668	1423269_a_at
Slc20a1	1.38032		NM_015747	Mm.272675	1448568_a_at
Gch1	1.38004		BB698398	Mm.10651	1429692_s_at
Eif2s1	1.37998		BQ175028	Mm.196220	1452662_a_at
Ctps	1.3799		NM_016748	Mm.1815	1416563_at
Tnks2	1.37952		BB339554	Mm.249310	1428388_at
Nap1l4	1.37805		NM_008672	Mm.294625	1448476_at
Nbr1	1.37786		AF227188	Mm.784	1451897_a_at
Cd55	1.37696		NM_010016	Mm.101591	1418762_at
Mllt11	1.37619		NM_019914	Mm.331208	1416313_at
Psmd12	1.37479		BC004694	Mm.21667	1448492_a_at
Btbd10	1.36767		BG064119	Mm.238034	1438578_a_at
Polr1e	1.36724		BE334128	Mm.282932	1435057_x_at
Arhgef2	1.36562		NM_008487	Mm.239329	1421043_s_at
Ndrg1	1.35977		NM_008681	Mm.30837	1420760_s_at
Crsp8	1.35959		AK009764	Mm.330109	1432462_a_at
Map4k5	1.35784		BC002309	Mm.291936	1427376_a_at
Ldlr	1.35733		AF425607	Mm.3213	1450383_at
Tlk2	1.35621		AK014829	Mm.126976	1431827_a_at
Spag5	1.35441		X81633	Mm.24250	1427498_a_at
1110028C15Rik	1.35332		AV023018		1436213_a_at
Imp3	1.35093		NM_133976	Mm.12864	1416210_at
Prkd2	1.34637		AW557946	Mm.1881	1434333_a_at
Tacc3	1.34537		BB787809	Mm.379024	1455834_x_at
Rbm13	1.3443		AV111031	Mm.289818	1426426_at
Vta1	1.34198		AK003213	Mm.227983	1415722_a_at
2510039O18Rik	1.3419		BC012878	Mm.183076	1451078_at
Ezh2	1.33908		NM_007971	Mm.246688	1416544_at
Nup37	1.33908		BC011102	Mm.222184	1423969_at
Serpinb1a	1.33766		AF426024	Mm.20144	1448301_s_at
Pscd1	1.335		AB013464	Mm.86413	1418183_a_at
Chmp7	1.33255		BC024115	Mm.159637	1451300_a_at
Pim1	1.33198		NM_008842	Mm.328931	1423006_at
Cct7	1.33001		NM_007638	Mm.289900	1415817_s_at
Tspan14	1.3265		BC025568	Mm.28876	1423924_s_at
Ccnb1	1.32257		AU015121	Mm.260114	1419943_s_at
Ccdc43	1.32106		NM_025918	Mm.277638	1418543_s_at
Slc33a1	1.31991		BM235996	Mm.135619	1423621_a_at
Dusp11	1.31721		BE951717	Mm.24007	1454785_at
Atp6v1d	1.31708		NM_023721	Mm.311549	1416951_a_at
Mxi1	1.31609		BB825697	Mm.2154	1450376_at
Neu1	1.31556		AI649303	Mm.8856	1416831_at
Tardbp	1.3151		AW538183	Mm.22453	1434419_s_at
Nkiras1	1.31458		AK010285	Mm.25648	1428503_a_at
Egln3	1.31422		BB284358	Mm.133037	1418648_at
Ranbp9	1.31415		NM_019930		1422736_at
Mrpl32	1.31176		AF279255	Mm.36511	1424372_at
6330577E15Rik	1.30973		BC024403	Mm.181610	1425194_a_at
Ndufaf1	1.30551		BC018422	Mm.5390	1423711_at
Arl6ip6;LOC674449	1.30521		BB837198	Mm.37623	1424020_at
Dynll1	1.30347		NM_019682	Mm.256858	1448682_at
Zfp294	1.30018		BM231649	Mm.249005	1427949_at
Foxk2	1.29991		BM206907	Mm.209750	1452753_at
Helb	1.29658		BG070273	Mm.214703	1419235_s_at
Tmem63b	1.29164		AV032559	Mm.157904	1452219_at
Nr2f6	1.29059		NM_010150	Mm.28989	1460648_at
Cited2	1.28845		NM_010828	Mm.272321	1421267_a_at
Ttc1	1.28507		NM_133795	Mm.271974	1416994_at
Nup160	1.28505		NM_021512	Mm.24532	1418530_at
Ptpre	1.28491		U35368	Mm.945	1418539_a_at
2310028N02Rik	1.28457		NM_025864	Mm.236300	1417031_at
Pim3	1.28456		BB206220	Mm.400129	1437100_x_at
Dlat	1.2827		AV336908	Mm.285076	1426264_at
	1.28207		BE951220		1443856_at
Hk2	1.27785		NM_013820	Mm.255848	1422612_at
Ebna1bp2	1.27743		AK007491	Mm.29906	1428315_at
Gadd45gip1	1.27611		BE368753	Mm.276291	1417619_at
Ppp3cc	1.27555		NM_008915	Mm.245742	1420743_a_at
Ppm1b	1.27366		AJ271836	Mm.249695	1451669_at
Farsb	1.27362		BC016428	Mm.28922	1423709_s_at
Snapc3	1.27343		AW537061		1428760_at
D030056L22Rik	1.27033		BB256746	Mm.28101	1455384_x_at
Utx	1.26891		AJ002730	Mm.257498	1427672_a_at
Zfp740	1.26854		AW548228	Mm.352945	1453013_at
Ttc1	1.26711		NM_133795	Mm.271974	1448537_at
Pcbp1	1.26622		NM_011865	Mm.274146	1448642_at
Fastkd2	1.2652		BB108987	Mm.30965	1426741_a_at
Pafah1b2	1.26454		BB539054	Mm.200859	1450755_at
Ccnb1;Ccnb1-rs1	1.26447		NM_007629	Mm.260114	1448205_at
Hspa5	1.26179		AJ002387	Mm.330160	1427464_s_at
Atpbd1b	1.26051		NM_133884	Mm.274001	1448836_s_at
Gtpbp4	1.26013		AI987834	Mm.41800	1423142_a_at
Rassf2	1.25991		AK018504	Mm.204737	1428392_at
Slc35b4	1.25913		BB320416	Mm.245527	1416550_at
Kif2c;LOC631653	1.2578		NM_134471	Mm.247651	1449060_at
Ier2	1.25339		NM_010499	Mm.399	1416442_at
Taf9	1.253		BC019453	Mm.301148	1451509_at
Cdc45l	1.25106		NM_009862	Mm.1248	1416575_at
Cd244;LOC677008	1.24974		NM_018729	Mm.2299	1449991_at
Peli1	1.2497		BC016515	Mm.28957	1417372_a_at
Dhx30	1.24918		BB105391	Mm.276305	1438969_x_at
Ywhag	1.24614		NM_018871	Mm.233813	1450012_x_at
Ing3	1.24413		BB020556	Mm.39999	1422806_x_at
Rdh11	1.24343		AB030503	Mm.291799	1449209_a_at
Myb	1.24306		BC011513	Mm.52109	1422734_a_at
Magmas	1.24225		NM_025571	Mm.354760	1416765_s_at
Nup35	1.241		AK009187	Mm.29200	1426447_at
Rcc1	1.23794		NM_133878	Mm.255045	1416962_at
LOC665155;Srp54	1.22767		NM_011899	Mm.12848	1416153_at
Tubb2c	1.22663		BB133120	Mm.227260	1439416_x_at
Acbd3	1.22492		BB704602	Mm.272981	1426635_at
Swap70	1.22135		AK019882	Mm.334144	1423543_at
Nek2	1.22072		NM_010892	Mm.33773	1417299_at
Ccne2	1.21933		AF091432	Mm.35867	1422535_at
Tor1a	1.21912		AJ298841	Mm.154994	1426515_a_at
Actr8	1.21894		AW554774	Mm.215110	1423385_at
Ciao1	1.21777		AK004129	Mm.45179	1450953_at
BC021523	1.2176		BC021523	Mm.24442	1452151_at
E2f5	1.21752		BC003220	Mm.153415	1417444_at
Ccdc58	1.21738		BC024862	Mm.310434	1424465_at
Fxr2	1.2158		NM_011814	Mm.41930	1422522_at
Cnot8	1.21385		NM_026949	Mm.28910	1421135_a_at
Gtl3	1.21241		NM_008187	Mm.2080	1419462_s_at
	1.21076		AFFX-CreX-5		AFFX-CreX-5_at
Dhx30	1.20915		NM_133347	Mm.276305	1416140_a_at
Icam1	1.20757		BC008626	Mm.435508	1424067_at
Insig2	1.2067		AV257512	Mm.27136	1417980_a_at
Golga5	1.20587		NM_013747	Mm.273370	1418447_at
Aytl2	1.20225		BG068664	Mm.284649	1424459_at
BC057552	1.20149		BG069746	Mm.260557	1454750_a_at
Trappc4	1.20125		NM_021789	Mm.29814	1415674_a_at
Tnfsf11	1.20036		NM_011613	Mm.249221	1419083_at
Spg20	1.20001		BB040507	Mm.235523	1424875_at
Ddx5	1.19935		BB114677	Mm.220038	1438371_x_at
C230093N12Rik	1.19781		BC023470	Mm.4065	1426893_at
Dimt1	1.19709		AK015145	Mm.9563	1426291_at
Cd48	1.19473		BE634960	Mm.1738	1427301_at
Tm2d2	1.19377		BB302809	Mm.28626	1438181_x_at
Dhx30	1.19306		BB461484	Mm.276305	1438832_x_at
Rnf4	1.19291		AV045658	Mm.21281	1451072_a_at
Gtpbp4	1.19053		AI987834	Mm.41800	1423143_at
Pgs1	1.1898		BG064623	Mm.28864	1455229_x_at
Zfp503	1.18944		BB447914	Mm.292401	1423835_at
Fdps	1.18683		BI247584	Mm.39472	1423418_at
LOC665155;Srp54	1.18523		BC005543	Mm.12848	1425665_a_at
Rngtt	1.18353		AF034568	Mm.240024	1425844_a_at
Usp14	1.18155		BC005571	Mm.329277	1416208_at
Pttg1	1.18144		AF069051	Mm.6856	1424105_a_at
Pfkp	1.18103		BB076574	Mm.273874	1430634_a_at
Auh	1.18058		NM_016709	Mm.252034	1420776_a_at
Sh3bp1	1.18028		NM_009164	Mm.4462	1460222_at
Tmem2	1.17731		BC019745	Mm.329776	1424711_at
Farsa	1.17615		BC013533	Mm.292517	1424907_a_at
4930566A11Rik	1.17564		BG070377	Mm.180410	1426889_at
Dph5	1.17234		AK010475	Mm.5915	1452839_at
Lrrc48	1.17215		BC018412	Mm.133570	1424340_at
Stam2	1.17199		BB125321	Mm.263639	1416976_at
Rfwd3	1.1718		BC027246	Mm.334816	1423882_at
Tollip	1.16852		BB400304	Mm.103551	1423047_at
Wdr74	1.16797		NM_134139	Mm.29627	1416890_at
Atp2a2	1.16736		AA245637	Mm.227583	1427250_at
Hax1	1.16659		AF465243	Mm.256035	1426187_a_at
Gtf3c2	1.16543		AV297256	Mm.271923	1428448_a_at
Arhgap5	1.16495		BM248774	Mm.35059	1450896_at
1810055G02Rik	1.1643		BC019471	Mm.23780	1425921_a_at
Clcn3	1.16392		BI739053	Mm.259751	1433486_at
Ndrg1	1.16359		AI987929	Mm.30837	1423413_at
Sfrs2ip	1.16219		AK012092	Mm.324474	1452884_at
D2Ertd750e	1.16146		AK012148	Mm.252695	1423463_a_at
Rab1	1.16068		AW108405		1448210_at
Pfkp	1.16062		NM_019703	Mm.273874	1416069_at
Ccdc99	1.15895		BC006674	Mm.194368	1424971_at
Mgea5	1.15645		NM_023799	Mm.122725	1422902_s_at
Tmem41b	1.15515		BB823331	Mm.43212	1428587_at
Ibrdc3	1.1543		AK015966	Mm.259672	1432478_a_at
Sccpdh	1.15427		AW537824	Mm.136458	1426510_at
Mxi1	1.15402		D31824	Mm.2154	1425732_a_at
Sfrs6	1.15137		AW539046	Mm.24042	1448454_at
Pot1a	1.15016		NM_133931	Mm.274589	1448379_at
2510039O18Rik	1.14472		BB326325	Mm.183076	1438646_x_at
Tmem41b	1.14431		BB823331	Mm.43212	1428586_at
2610304G08Rik	1.14319		BB304715	Mm.290810	1427887_at
Bxdc5	1.14166		AK008988	Mm.28128	1431784_a_at
Hectd1	1.14143		BC010205	Mm.249391	1424141_at
LOC640502;Uap1	1.13948		BB113567	Mm.27969	1456516_x_at
Ugcg	1.13843		BF682223	Mm.198803	1435133_at
9430016H08Rik	1.13674		BC024945	Mm.275428	1424075_at
Hnrpf;LOC637008;LOC672616	1.13478		AW412441	Mm.425700	1423382_a_at
Reps1	1.13426		NM_009048	Mm.4479	1416216_at
Rad21	1.13405		AV025454	Mm.182628	1455938_x_at
Ktn1	1.13379		BF162017	Mm.3110	1455434_a_at
2700094F01Rik	1.13374		BB667255	Mm.45418	1426797_at
Pten	1.13352		AA214868	Mm.245395	1450655_at
Chchd4	1.13274		NM_133928	Mm.41622	1417233_at
Zfp207	1.13229		BB633247	Mm.401332	1423545_a_at
Eya2	1.13127		BC003755	Mm.282719	1424127_at
Cklf	1.13041		AF401530	Mm.269219	1425769_x_at
Prkce	1.12991		AK017901	Mm.24614	1452878_at
Fasn	1.1294		AF127033	Mm.236443	1423828_at
Polr1e	1.12907		NM_022811	Mm.282932	1419058_at
Hsp110	1.1287		D67017	Mm.270681	1425993_a_at
Ccdc59	1.12258		BC027401	Mm.339224	1449446_at
Garnl1	1.12247		NM_019994	Mm.292180	1421448_at
Vegfc	1.1215		NM_009506	Mm.1402	1419417_at
LOC633966	1.12053		BI666155		1437565_a_at
	1.12038		AFFX-CreX-3		AFFX-CreX-3_at
Psmd7	1.11778		BB034143	Mm.18347	1451056_at
Jagn1	1.11769		NM_026365	Mm.2053	1417064_at
Adcy7	1.11677		NM_007406	Mm.288206	1450065_at
Gtf2f2	1.11593		BB780444	Mm.20415	1426626_at
Aurka	1.11582		U80932	Mm.249363	1424511_at
Rnps1	1.11403		NM_009070	Mm.391957	1448324_at
Grasp	1.11326		NM_019518	Mm.276573	1460206_at
Cstf2	1.11293		BM120662	Mm.67938	1419644_at
Tmem185b	1.11265		AK010846	Mm.322656	1452093_at
2900006A08Rik	1.11147		BE849316	Mm.24343	1448019_at
Ywhag	1.10786		NM_018871	Mm.233813	1420817_at
D030051N19Rik	1.10738		BI872009	Mm.436667	1454985_at
Pip5k2c	1.10735		NM_054097	Mm.22682	1416388_at
Rab21	1.10667		BB767504	Mm.21936	1437741_at
Ypel1	1.10572		NM_023249	Mm.237941	1421048_a_at
	1.0995		BE631223	Mm.434570	1435872_at
Arih1	1.09944		BI104767	Mm.392862	1436498_at
Alas1	1.09844		BC022110	Mm.290578	1424126_at
Mitd1	1.09624		BC020137	Mm.63984	1426133_a_at
Rbm12	1.09572		NM_029397	Mm.27660	1416928_at
Rabep1	1.09472		W36239	Mm.7087	1427448_at
	1.09131		BB795106		1433613_at
Sfrs7	1.08966		BC027391	Mm.292016	1424883_s_at
Snapc3	1.08957		AK016168		1453077_a_at
	1.08747		AW541674		1425513_at
Pla2g4a	1.08722		NM_008869	Mm.4186	1448558_a_at
Arhgap17	1.08643		AV351061	Mm.403318	1426623_a_at
Bub1	1.08631		AF002823	Mm.2185	1424046_at
Fastkd2	1.08601		BB404569	Mm.30965	1438319_x_at
Atp6v1d	1.08552		NM_023721	Mm.311549	1416952_at
Zfp259	1.08548		BC021397	Mm.17519	1419281_a_at
Lpin1	1.08353		NM_015763	Mm.153625	1418288_at
Ywhag	1.08278		NM_018871	Mm.233813	1420816_at
Abi1	1.08114		AV330821	Mm.205647	1438506_s_at
Tera	1.07969		NM_019643	Mm.18637	1448126_at
Gpr125	1.07959		BC019649	Mm.272974	1426782_at
Chac2	1.07545		NM_026527		1419074_at
Eif3s10	1.07527		AW701127	Mm.2238	1416661_at
EG666634;H2afz;LOC675899	1.07445		AV215230	Mm.117541	1456032_x_at
EG632248;Sfrs3	1.07435		BB492363	Mm.6787	1434512_x_at
Gtf2a1	1.07185		BI689897	Mm.275728	1433511_at
Sap30	1.06996		NM_021788	Mm.118	1417719_at
Ate1	1.06878		BE309332	Mm.216321	1420651_at
EG627557;Ncoa4	1.06875		NM_019744	Mm.371598	1450006_at
Wbp4	1.06776		BI453048	Mm.20938	1419375_at
B230342M21Rik	1.06674		NM_133898	Mm.279932	1417707_at
Wdr6	1.06539		NM_031392	Mm.335454	1415770_at
Depdc1a	1.06293		BC005799	Mm.371655	1424292_at
Spag5	1.06192		BM208112	Mm.24250	1433892_at
Rad18	1.06148		AK012795	Mm.103812	1423318_at
BC032204	1.06121		BG066664	Mm.157591	1433963_a_at
Kras	1.06051		BC010202	Mm.383182	1451979_at
Slc25a33	1.06038		BC011293	Mm.41877	1424211_at
Trip12	1.05616		BG923744	Mm.209265	1423898_a_at
Lass2	1.05552		AY029532	Mm.181009	1423955_a_at
Snap29	1.0553		BF682880	Mm.271992	1423355_at
Parp8	1.0549		BC022679	Mm.274466	1451474_a_at
Nup54	1.05256		AW681678	Mm.275289	1433580_at
Tbc1d15	1.05207		BF577643	Mm.22252	1416062_at
Bag2	1.05172		BC016230	Mm.247037	1423948_at
Ppp2cb	1.04966		AI323685	Mm.288765	1421823_a_at
Ppp2r1b	1.04938		AK010754	Mm.7726	1428265_at
Rabep1	1.04886		AF248489	Mm.7087	1426023_a_at
Golga3	1.04756		D78270	Mm.9392	1419159_at
Stx12	1.0456		BC010669	Mm.28237	1448936_at
Gosr1	1.04514		NM_016810	Mm.20931	1416215_at
Vti1b	1.0448		NM_016800	Mm.265929	1449003_a_at
Ddx5	1.04421		AV025424	Mm.220038	1454793_x_at
Zcchc6	1.04406		BM208041	Mm.233082	1433910_at
EG666904;Hspa8;LOC621284;LOC669493	1.04301		BC006722	Mm.432164	1420622_a_at
Slc4a7	1.042		AW555750	Mm.258893	1438673_at
1810015C04Rik	1.0415		BC019494	Mm.25311	1424683_at
C78339	1.04122		BG075168	Mm.275934	1433475_a_at
Pdik1l	1.04002		AA739402	Mm.22778	1451646_at
Cdc20	1.0389		NM_023223	Mm.289747	1416664_at
Mrgpra4	1.03596		AY042194	Mm.207065	1451926_at
Sfrs16	1.03589		AK003261	Mm.20913	1428961_a_at
Luc7l	1.03474		AK017655	Mm.321828	1431181_a_at
C1galt1c1	1.03403		NM_021550		1416655_at
Metap1	1.03376		BG064851	Mm.26833	1426837_at
Chic2	1.03313		NM_028850	Mm.239814	1419659_s_at
Gpsm1	1.03087		BC026486	Mm.266611	1423690_s_at
Dlat	1.02953		AV336908	Mm.285076	1426265_x_at
Ccng2	1.02889		U95826	Mm.3527	1448364_at
Rwdd4a	1.02338		AK005797	Mm.273081	1424244_at
Bcl2l1	1.02326		NM_009743	Mm.238213	1420887_a_at
Riok2	1.02135		AV066689	Mm.218423	1436684_a_at
Serinc1	1.02104		AK005203	Mm.29344	1415838_at
Casp7	1.02054		NM_007611	Mm.35687	1448659_at
Ndrg1	1.01979		AV309418	Mm.30837	1456174_x_at
Mgea5	1.01883		NM_023799	Mm.122725	1422900_at
Dock8	1.01645		AV147281	Mm.102485	1433437_at
Cdc6	1.01324		NM_011799	Mm.20912	1417019_a_at
Saps3	1.01278		BC008529	Mm.284686	1423881_at
Rbm18	1.0121		AV116216	Mm.205937	1420607_at
Sla	1.01167		NM_009192	Mm.7601	1420819_at
B3gnt2	1.01127		AV306734	Mm.258094	1420852_a_at
Cnot8	1.00871		BC004040	Mm.28910	1451102_at
Sppl3	1.00857		BC023131	Mm.355894	1423658_at
Txndc9	1.00843		BE623245	Mm.28438	1436951_x_at
Dhx38	1.00813		BM195397	Mm.23705	1426786_s_at
Zc3hc1	1.00732		BI687848	Mm.29780	1426654_at
Ing3	1.00687		BB020556	Mm.39999	1422805_a_at
Lrmp	1.00667		NM_008511	Mm.843	1448409_at
Atp7a	1.00587		BG072708	Mm.392688	1436921_at
Ncapg	1.00516		BB702347	Mm.32012	1429171_a_at
Eif4a2	1.00361		BM240314	Mm.260084	1450934_at
Exosc10	1.00328		AK017621	Mm.266635	1454021_a_at
Clk4	1.00325		BG921314	Mm.239354	1427663_a_at
LOC638774;Mki67	1.00138		X82786	Mm.4078	1426817_at
Apc	0.998996		NM_007462	Mm.384171	1450056_at
Klf16	0.994547		NM_078477	Mm.41513	1416350_at
Tnfrsf21	0.993972		BG972377	Mm.200792	1422740_at
Bola1	0.992973		BC027558	Mm.104531	1452637_a_at
Mkrn2	0.992456		BI134671	Mm.101316	1417935_at
Pgs1	0.992427		AK016901	Mm.28864	1454046_x_at
Ggps1	0.990341		C79210	Mm.148039	1419805_s_at
0910001A06Rik	0.99034		BC011343	Mm.246108	1423829_at
Rad18	0.990242		BC011120	Mm.103812	1451928_a_at
Mtrr	0.989914		BB757908	Mm.205514	1452110_at
Oxnad1	0.989781		AV094699	Mm.202257	1426375_s_at
Eftud1	0.988715		BB042938	Mm.238020	1460562_at
4930461P20Rik	0.988181		BG071611	Mm.297862	1460711_at
Exoc6	0.98808		BC026859	Mm.24865	1424230_at
Wipi2	0.987661		AK010881	Mm.29432	1428882_at
Smek1	0.987387		AV028026	Mm.87077	1435742_at
Egln2	0.986479		NM_053208	Mm.29978	1416533_at
Mcm3ap	0.98622		NM_019434	Mm.30098	1448711_at
Sos2	0.986084		Z11664	Mm.3770	1452281_at
Zfp68	0.985826		NM_013844	Mm.27575	1448760_at
Sfrs7	0.985368		BC014857	Mm.292016	1424033_at
Bpnt1	0.983782		BB412311	Mm.227549	1449211_at
Zfp330	0.98249		BC008086	Mm.269248	1451216_at
Mafg	0.980424		BC002092	Mm.268010	1448916_at
Isg20l1	0.979865		NM_026531	Mm.34109	1450506_a_at
Morc3	0.979859		BC026506	Mm.287329	1452224_at
Cflar	0.979277		BE284491		1425687_at
Arcn1	0.978939		BC017124	Mm.371682	1423743_at
Stat5b	0.977012		BC024319	Mm.34064	1422103_a_at
Slc37a1	0.976185		AV376428	Mm.311395	1426601_at
Plaur	0.975959		X62701	Mm.1359	1452521_a_at
Csnk1e	0.975282		BE952001	Mm.30199	1417175_at
Amd1;Amd2	0.972794		NM_009665	Mm.253533	1416835_s_at
Dynll1;EG627788;LOC672375	0.972244		NM_019682	Mm.391164	1417339_a_at
Rnf12	0.971576		BB369233	Mm.435574	1439403_x_at
Rbmx2	0.971523		BC026976	Mm.32561	1424705_at
Ccdc127	0.969929		NM_024201		1449096_at
Lama5;LOC671909	0.968985		AV224009	Mm.4339	1427010_s_at
Sf3a3	0.968848		BC009141	Mm.25779	1423811_at
Usp18	0.968533		NM_011909	Mm.326911	1418191_at
Dynll1;EG627788;LOC672375	0.968388		AV006937	Mm.391164	1456125_a_at
Mrps23	0.967245		NM_024174	Mm.168680	1421874_a_at
Mtvr2	0.967085		NM_023166	Mm.391142	1416914_s_at
Idh3a	0.966476		AK003393	Mm.279195	1432016_a_at
Alas1	0.965991		AI255644	Mm.290578	1455282_x_at
Hmox1	0.965902		NM_010442	Mm.276389	1448239_at
Elk3	0.965426		BC005686	Mm.4454	1417662_at
D430028G21Rik	0.965266		BB433489	Mm.287226	1439185_x_at
Cflar	0.964615		BC023121	Mm.11778	1424996_at
M6prbp1	0.964487		BC011116	Mm.311696	1416424_at
Dsn1	0.96413		NM_025853	Mm.25410	1417139_at
Pdpk1	0.963338		BQ174223	Mm.10504	1415729_at
Inpp5d	0.963224		U39203	Mm.15105	1418110_a_at
Rnps1	0.963023		AV307521	Mm.391957	1437027_x_at
C330027C09Rik	0.962267		AU018569	Mm.24491	1449699_s_at
Bcl10	0.961961		AF100339	Mm.239141	1418972_at
Thoc1	0.961746		BC024951	Mm.219648	1424641_a_at
Orc2l	0.961461		BB830976	Mm.3411	1418226_at
Map2k7	0.960382		AW541674	Mm.3906	1451736_a_at
Ptpn2	0.960141		AV167543	Mm.260433	1438562_a_at
Strn3	0.959985		BF148627		1423535_at
Bysl	0.959251		BG079188	Mm.27291	1422767_at
Lce1f	0.959201		AV014636	Mm.158176	1420550_at
Slc30a6	0.95889		AF233346	Mm.243943	1424241_at
Mlx	0.958064		NM_011550	Mm.628	1418437_a_at
Fbxo18	0.957773		AF184275	Mm.24088	1452153_at
Sc4mol	0.957121		AK005441	Mm.30119	1423078_a_at
Metap2	0.957047		BG086961	Mm.289329	1423610_at
Gpsm1	0.956622		BC026486	Mm.266611	1423689_a_at
Tpp2	0.956341		AW536258	Mm.401675	1438264_a_at
Zfml	0.956332		BM238431	Mm.132392	1417791_a_at
Serpinb6b	0.956018		NM_011454	Mm.36526	1422804_at
Usp12	0.954364		AW539189	Mm.167971	1434483_at
1110001A07Rik	0.953984		BB071833	Mm.45008	1437480_at
Sfpq	0.952248		BF224766	Mm.257276	1438458_a_at
Bclaf1	0.951462		BI965039	Mm.294783	1428844_a_at
Pex3	0.950625		AK012827	Mm.282711	1417442_a_at
Sertad2	0.950414		NM_021372	Mm.339676	1417209_at
Asf1a	0.94799		AK007804	Mm.272989	1423511_at
Chordc1	0.947659		NM_025844	Mm.103534	1460645_at
H3f3b	0.94697		NM_008211	Mm.371563	1420376_a_at
Ing3	0.946331		BB020556	Mm.39999	1450760_a_at
Zc3h8	0.946228		NM_020594	Mm.11675	1418495_at
Mrp63	0.945516		NM_026401	Mm.319530	1418137_at
Zfyve27	0.945064		BB663137	Mm.287359	1424550_at
Ppp3r1	0.944547		BF148071	Mm.41840	1433591_at
Rbpms2	0.944396		BC021788	Mm.29148	1424008_a_at
1200003C05Rik	0.943721		BC002238	Mm.278477	1424106_at
4632417K18Rik	0.94339		NM_026640	Mm.1643	1422628_at
Rrp15	0.943246		NM_026041	Mm.289841	1417096_at
Wdr33	0.942965		AK009297	Mm.277705	1453554_a_at
Psen1	0.941999		L42177	Mm.998	1421853_at
St8sia4	0.941987		NM_009183	Mm.306228	1419186_a_at
Rrs1	0.94153		NM_021511	Mm.29061	1416998_at
Nup93	0.940973		BC023140	Mm.422766	1424291_at
Dapp1	0.940774		NM_011932	Mm.254835	1421936_at
LOC640502;Uap1	0.940041		NM_133806	Mm.27969	1416743_at
Map4k5	0.939805		BG067961	Mm.291936	1427083_a_at
Cct7	0.939791		NM_007638	Mm.289900	1415816_at
BC046331	0.939073		BF730275	Mm.297905	1435156_at
Dync1h1	0.935854		NM_030238	Mm.181430	1416648_at
Suhw3	0.934749		AI504060	Mm.293819	1427983_at
Tsg101	0.934449		NM_021884	Mm.241334	1417004_at
Dlx1	0.933891		NM_010053	Mm.434306	1449470_at
Sfrs2ip	0.932357		AK012092	Mm.324474	1460445_at
AI848100	0.930184		BB148987	Mm.170002	1427430_at
B3gnt2	0.929832		AV306734	Mm.258094	1450026_a_at
Tjp1	0.929355		NM_009386	Mm.4342	1417749_a_at
Osgin2	0.927036		BB817847	Mm.46455	1424290_at
Prei3	0.926382		BM937050	Mm.291037	1423167_at
Atxn2	0.926163		AW544490	Mm.260900	1419866_s_at
Pdcl	0.924521		BC006578	Mm.30709	1425149_a_at
2500003M10Rik	0.923929		BE692070	Mm.154136	1423409_a_at
Gtpbp4	0.923242		AI987834	Mm.41800	1450873_at
Lin9	0.922347		AK012271	Mm.275044	1428639_at
Tubb2c	0.9222		BC005547	Mm.227260	1423642_at
Slamf1	0.920475		BB132695	Mm.103648	1425570_at
AI586015	0.919055		NM_019992	Mm.131237	1421098_at
Dazap1	0.916758		NM_133188	Mm.148693	1419275_at
Ube2b	0.916225		AK010432	Mm.397314	1423107_at
Ppp4r2	0.915323		BI735251		1433851_at
Myst2	0.913905		BM225168	Mm.205400	1433433_at
Anln	0.913076		BI690018	Mm.282751	1433543_at
Jmjd1a	0.911679		BC026605	Mm.260479	1426810_at
Pde6d	0.910919		NM_008801	Mm.12925	1416843_at
Pycr2	0.910851		NM_133705	Mm.274180	1448315_a_at
Exosc10	0.910797		AK017621	Mm.266635	1431832_x_at
LOC675560;Map4k3	0.910683		BF165548	Mm.311948	1426759_at
Aff1	0.910355		NM_133919	Mm.6949	1418135_at
Orc4l	0.908055		AK011550	Mm.291059	1453804_a_at
Baz1b	0.907743		BB253608	Mm.40331	1420975_at
Ube3a	0.906836		AK018443	Mm.9002	1416681_at
C230052I12Rik	0.906245		BG072034	Mm.389855	1454779_s_at
D19Bwg1357e	0.906005		AI314709	Mm.261027	1426931_s_at
Wdr48	0.905386		BE570732	Mm.104789	1452162_at
Chst12	0.905364		NM_021528	Mm.28934	1448477_at
Arih1	0.903752		BB362210	Mm.305925	1427189_at
D17H6S56E-5	0.903411		NM_033075	Mm.22506	1417821_at
Hdhd2	0.902726		AK014208	Mm.236127	1428507_at
Ckap2	0.901975		BM208103	Mm.22448	1434748_at
Max	0.900034		AA617392	Mm.268548	1423501_at
Arrb2	0.899349		BC016642	Mm.203747	1451987_at
Ibtk	0.899043		BM250711	Mm.22315	1454905_at
Shprh	0.899015		BC006883	Mm.133101	1452261_at
Abcc1	0.898783		BG071908	Mm.196634	1452233_at
Ube2c	0.898657		AV162459	Mm.89830	1452954_at
Cdkn2d	0.898518		BC013898	Mm.29020	1416253_at
Gtf3c2	0.897202		AV297256	Mm.271923	1452780_at
Pstpip2	0.896201		AV229693	Mm.57174	1455405_at
Pwp1	0.894348		AK011891	Mm.18834	1454142_a_at
1700003N22Rik;AI840826	0.893983		BB208266	Mm.4863	1451341_s_at
Crnkl1	0.892776		AV143435	Mm.248755	1420850_at
Slu7	0.892762		AU018913	Mm.28200	1447146_s_at
Rpp14	0.892726		BI455861	Mm.210048	1419461_at
Mcm7	0.892208		NM_008568	Mm.378965	1416030_a_at
Pola2	0.891202		NM_008893	Mm.209931	1448369_at
2310038H17Rik	0.890869		AK009675	Mm.46394	1449275_at
Ints8	0.890455		BB206299	Mm.246713	1435250_at
Stk3	0.890179		AK021111	Mm.262330	1418512_at
Rad54l	0.889711		AV310220	Mm.3655	1450862_at
Cdc25a	0.888739		C76119	Mm.307103	1417132_at
Rusc1	0.888556		BB145073	Mm.27687	1437991_x_at
Anks1	0.888275		BB325223	Mm.32556	1452204_at
2010309E21Rik	0.887394		NM_025591	Mm.422972	1417075_at
Eif1b	0.886472		AK005192	Mm.28753	1428272_at
Ndc80	0.885997		NM_023294	Mm.225956	1417445_at
Tspyl1	0.885446		AF042180	Mm.20445	1415908_at
Tgfbr2	0.883883		S69114	Mm.172346	1425444_a_at
Eif4a1	0.883806		BI656407	Mm.371557	1430980_a_at
Spata5	0.883714		BB819052	Mm.172679	1438844_x_at
Amd1	0.882995		NM_009665	Mm.253533	1448484_at
Ddi2;Rsc1a1	0.882391		NM_023544	Mm.389587	1422560_at
Map3k3	0.881713		BE948629	Mm.27041	1436522_at
Rbbp8	0.881127		BB167067	Mm.154275	1427062_at
Sp3	0.881007		AK004607	Mm.124328	1431804_a_at
1700123O20Rik	0.880681		NM_021437	Mm.197509	1416917_at
LOC626830;Sf3a3	0.880262		AK015776	Mm.25779	1432488_a_at
Tm2d2	0.87861		BB549567	Mm.28626	1437725_x_at
Ddx24	0.878606		U46690	Mm.3935	1415713_a_at
2610205E22Rik	0.87844		BC027220	Mm.33167	1451278_a_at
	0.878165		AFFX-r2-Ec-bioC-3		AFFX-r2-Ec-bioC-3_at
Tpst1	0.877122		NM_013837	Mm.332720	1421733_a_at
Ptpn2	0.876935		NM_008977	Mm.260433	1417140_a_at
Cdc20	0.876584		BB041150	Mm.289747	1439377_x_at
D430028G21Rik	0.876366		BC025825	Mm.287226	1451176_at
Rnf6	0.876296		BI738010	Mm.26696	1427898_at
Nipa2	0.87618		NM_023647	Mm.333893	1421968_a_at
Arpc1a	0.876154		NM_019767	Mm.371610	1416079_a_at
Blzf1	0.876118		AK006544	Mm.33285	1418974_at
Stambp	0.875494		AK019907	Mm.32801	1431962_a_at
Hmgb2;LOC678110;LOC678341	0.875205		C85885	Mm.279998	1437313_x_at
Rbm14	0.874601		BB730281	Mm.276338	1456566_x_at
Ube2w	0.874317		BB796558	Mm.122430	1452054_at
Serpinb1a	0.873294		AF426024	Mm.20144	1416318_at
Stx7	0.872947		AB019212	Mm.248042	1418436_at
Piga	0.872208		AK014488	Mm.3781	1453497_a_at
Peli1	0.871848		BC016515	Mm.28957	1417371_at
Wdr77	0.871232		NM_027432	Mm.5110	1422844_a_at
Rpp30	0.871099		BG069849	Mm.277891	1423373_at
Scfd1	0.870165		AK014070	Mm.216511	1428335_a_at
Ddx21	0.870127		BM246099	Mm.413275	1448271_a_at
Tmem93	0.869556		NM_025318	Mm.73608	1417912_at
Clasp1	0.868052		AJ288061	Mm.138740	1452265_at
Gng3	0.866971		NM_010316	Mm.329700	1417428_at
Asrgl1	0.866417		AU040643	Mm.272847	1460360_at
Dclre1a	0.866272		AF241240	Mm.2805	1417904_at
Rdh11	0.866252		AB030503	Mm.291799	1418760_at
Grb2	0.865407		BG064712	Mm.383426	1449111_a_at
Exosc4	0.865333		AK005101	Mm.322752	1424685_at
Saps3	0.865242		AK018652	Mm.284686	1454030_at
Tmem41b	0.864965		AA589282	Mm.43212	1438790_x_at
Ube1c	0.864961		NM_011666	Mm.277626	1417202_s_at
Ppp2r2a	0.864946		AK010380	Mm.273997	1453260_a_at
Bud13	0.863675		BC025490	Mm.32648	1460355_at
Nkd2	0.863622		BC019952	Mm.45506	1419465_at
Gabrb3	0.862479		BB367779	Mm.8004	1421189_at
Ggta1	0.861789		AF297615	Mm.281124	1418483_a_at
Picalm	0.861349		BC011470	Mm.235175	1451316_a_at
Pip5k1b	0.859357		NM_008846		1421834_at
Tnfrsf12a	0.85919		NM_013749	Mm.28518	1418571_at
St3gal2	0.857932		BB750118	Mm.200388	1421891_at
Cog1	0.857835		BB210424	Mm.261620	1418354_at
Cand1	0.857218		AI510077	Mm.203965	1428648_at
Ggps1	0.857183		NM_010282	Mm.148039	1419505_a_at
Srp68	0.856671		AI326252	Mm.29655	1433708_at
Ccne1	0.856561		NM_007633	Mm.16110	1416492_at
Blzf1	0.856008		AK006544	Mm.33285	1418973_at
Il15ra	0.854875		NM_133836	Mm.200196	1448681_at
Fignl1	0.854778		NM_021891	Mm.236114	1422430_at
2810021B07Rik	0.853186		AW060558	Mm.291109	1423623_at
Fyttd1	0.852914		BC010204	Mm.12831	1451324_s_at
Rnps1	0.850882		BB809469	Mm.391957	1438267_x_at
Hrbl	0.850478		BB243375	Mm.260869	1437642_at
Myef2	0.849517		U13262	Mm.18535	1425350_a_at
Rgs2	0.849117		AF215668	Mm.28262	1419248_at
Dnajb12	0.84888		NM_019965	Mm.103610	1421032_a_at
Zfp36l2	0.848429		BG094962	Mm.259321	1451034_at
Esf1	0.846477		BM248080	Mm.21228	1434942_at
Preb	0.845981		BB225012	Mm.272414	1456037_x_at
Tmem77	0.845847		AK015888	Mm.290488	1453731_a_at
Sap30bp	0.844981		NM_020483	Mm.267810	1449295_at
2310066E14Rik	0.84424		BC006820	Mm.41261	1424239_at
Myct1	0.844207		W34301	Mm.338242	1426433_at
Slc35a5	0.84383		C86506	Mm.264984	1419971_s_at
Slc41a1	0.84161		BF134253	Mm.436519	1460565_at
Prrc1	0.841146		BI155792	Mm.29889	1424058_at
Tpp2	0.840804		BB484264	Mm.401675	1430575_a_at
6330407G11Rik	0.84043		NM_023423	Mm.27903	1416911_a_at
Nfx1	0.840017		AK013866	Mm.247456	1419752_at
Pxmp3	0.838716		BC012404	Mm.132336	1420711_a_at
Sfpq	0.838439		BF224766	Mm.257276	1438459_x_at
Tirap	0.837751		BB365296	Mm.392992	1457676_at
St3gal2	0.83728		BB750118	Mm.200388	1421890_at
Rad21	0.835886		AF332085	Mm.182628	1416162_at
Pter	0.835711		BM939099	Mm.288713	1453578_at
Frg1	0.835442		NM_013522	Mm.302275	1417253_at
Poldip3	0.833309		AK003596	Mm.23758	1452709_at
Ddx42	0.833033		BM247253	Mm.41367	1427022_at
Aim2	0.832103		BE685969		1426619_at
Hnrpf	0.831587		AW412441	Mm.422979	1450963_at
Ate1	0.829768		BE309332	Mm.216321	1420652_at
Eral1	0.8295		AI505281	Mm.21096	1460548_a_at
Eapp	0.829258		AK012800	Mm.156440	1432444_a_at
Dlst	0.828592		BC006702	Mm.296221	1423710_at
Hibch	0.827736		BC026437	Mm.222063	1451511_at
Vps4a	0.827237		NM_126165	Mm.236004	1417510_at
Syk	0.82681		U36776	Mm.375031	1425797_a_at
Gtl3	0.82649		AK011217	Mm.2080	1452896_at
Mcm6	0.825217		BB099487	Mm.4933	1438852_x_at
Sec23ip	0.824791		AW546839	Mm.297105	1433627_at
Gga1	0.824584		BC026802	Mm.251331	1423834_s_at
Slc37a3	0.824421		BC005744	Mm.277527	1424920_at
BC013529	0.823918		BC013529	Mm.33716	1424026_s_at
Acsl1	0.823803		BC006692	Mm.210323	1423883_at
Jtv1	0.823196		BC026972	Mm.200499	1424151_at
Ric8	0.822141		BB224153	Mm.281916	1455809_x_at
Cep55	0.821174		AK004655	Mm.9916	1452242_at
Tmem85	0.820588		NM_026519	Mm.220942	1418124_at
Rapgef3	0.820553		BB226235	Mm.24028	1437012_x_at
Vps26a	0.82042		NM_133672	Mm.260703	1420495_a_at
Gtf2h4	0.819635		NM_010364	Mm.10182	1448585_at
Rnf146	0.819415		BC019182	Mm.28930	1425713_a_at
Zbtb22	0.819399		BC026964		1448705_at
2610307O08Rik	0.818713		AK012006	Mm.45995	1427911_at
Nelf	0.81852		BB311061	Mm.42956	1436959_x_at
Farsb	0.818428		AV116958	Mm.412915	1435103_x_at
Stxbp1	0.818343		AF326545	Mm.278865	1420505_a_at
Ube3a	0.818276		AK018443	Mm.9002	1416680_at
Dock8	0.81817		NM_028785	Mm.102485	1449419_at
Sf3b1	0.818003		BE951504	Mm.279736	1418561_at
Lrrfip1	0.817412		BG069059	Mm.45039	1433842_at
Dynlt1;LOC671261	0.816338		BG094946	Mm.1948	1453473_a_at
	0.816317		BG063254	Mm.392439	1456672_at
Mapkbp1	0.816261		BQ174980	Mm.330501	1423403_at
Phf20l1	0.816082		BF715219	Mm.267473	1418960_at
D6Wsu163e	0.816006		NM_138594	Mm.44228	1449437_at
Tgtp	0.815276		NM_011579	Mm.15793	1449009_at
4933426M11Rik	0.814706		BF144564	Mm.341776	1454606_at
Ngdn	0.813713		AK005098	Mm.21214	1428226_at
1110059E24Rik	0.812762		NM_025423	Mm.272430	1416841_at
Mybbp1a	0.812308		AW228043	Mm.147946	1423430_at
Arl6ip2	0.812183		NM_019717	Mm.436682	1416794_at
Mid1ip1	0.811052		NM_026524	Mm.29429	1416840_at
LOC625094;Ran	0.809412		BI714963	Mm.297440	1434578_x_at
Nars	0.808334		AK013880	Mm.29192	1428666_at
Fgd6	0.807646		NM_053072	Mm.269596	1419322_at
Pml	0.80745		NM_008884	Mm.392123	1448757_at
Mrps22	0.806672		NM_025485	Mm.17949	1416595_at
1190002N15Rik	0.806166		AV309085	Mm.258746	1433581_at
2810452K22Rik;LOC640972	0.805429		BC021867	Mm.287157	1425830_a_at
Prkch	0.805278		NM_008856	Mm.341677	1422079_at
Ppp2r2a	0.80515		C78402	Mm.273997	1437730_at
Ptpn12	0.805129		X63440	Mm.319117	1422045_a_at
Evi2b	0.804506		AI122415		1426505_at
Jmjd2c	0.804374		BC020180	Mm.209059	1424458_at
Hmgcs1	0.803162		BB705380	Mm.61526	1433443_a_at
Ttc7b	0.802262		BB329157	Mm.295441	1433460_at
Fcgr1	0.801688		AF143181	Mm.150	1417876_at
Slc35c1	0.801431		BB350484	Mm.273990	1452139_at
Wdr75	0.80141		BC004071	Mm.270376	1451649_a_at
Fes	0.801082		BG867327	Mm.48757	1452410_a_at
Ube2n	0.800988		AY039837		1422559_at
Utp18	0.800623		BG066921	Mm.379350	1454817_at
Txnip	0.800282		AF173681	Mm.410189	1415996_at
Trub2	0.8002		BG064045	Mm.245739	1424611_x_at
Cul2	0.798808		BC026779	Mm.291707	1451231_a_at
Sfrs3	0.798076		BB492363	Mm.6787	1454993_a_at
Clec2i	0.797819		AF350411	Mm.391513	1422166_at
Nedd1	0.796523		BB829652	Mm.2998	1423196_at
Helb	0.796408		BG070273	Mm.214703	1419236_at
Snrpd1	0.796046		NM_009226	Mm.603	1416336_s_at
Centd3	0.796021		AF469621	Mm.247642	1451282_at
St3gal3	0.794475		AK005053	Mm.251002	1450406_a_at
Kctd20	0.793724		AV281062	Mm.435	1416324_s_at
Mki67ip	0.793596		AY030275	Mm.280311	1424001_at
Srgap2	0.79302		AK005172	Mm.276259	1429884_at
Sec13	0.792731		NM_024206	Mm.29296	1416241_at
Mkrn1	0.792009		BE133749	Mm.270484	1455504_a_at
Ltbr	0.791458		NM_010736	Mm.3122	1416435_at
4930504E06Rik	0.79121		BB010153	Mm.279287	1438321_x_at
Tbp	0.790937		BG069472	Mm.323	1426469_a_at
Zdhhc5	0.790762		AV241525	Mm.288508	1426311_s_at
Ing4	0.79058		BB042583	Mm.262547	1460728_s_at
Pola2	0.790243		BC006945	Mm.209931	1425794_at
Ogfr	0.790186		AW476433	Mm.250418	1422511_a_at
Gramd1a	0.790171		NM_027898	Mm.27366	1416708_a_at
Mrpl55	0.790098		BM209870	Mm.282694	1429453_a_at
Cpeb2	0.789525		AV231491	Mm.7233	1434272_at
Tarbp2	0.789203		AV258359	Mm.291485	1438952_x_at
Abcf3	0.78836		AI552141	Mm.27135	1426747_at
Galnt11	0.787996		BC021504	Mm.425232	1424748_at
Tlk2	0.787985		NM_011903	Mm.126976	1416944_a_at
E2f1	0.787896		NM_007891	Mm.18036	1417878_at
Macf1	0.787469		BM248206	Mm.402299	1428848_a_at
Ube2t	0.787142		NM_026024	Mm.284587	1422462_at
Tle1	0.786999		AI325112	Mm.278444	1434033_at
Cul7	0.786934		NM_025611	Mm.329078	1417039_a_at
Slfn2	0.786708		NM_011408	Mm.278689	1450165_at
Rnf167	0.786272		AK017523	Mm.261818	1430527_a_at
Tceb3	0.784843		BI965936	Mm.27663	1450676_at
Pcgf1	0.784698		BG068910	Mm.12261	1427956_at
Hiatl1	0.784478		NM_133680	Mm.239196	1416369_at
Mcm7	0.784345		NM_008568	Mm.378965	1416031_s_at
Srm	0.78427		NM_009272	Mm.10	1421260_a_at
AU024582	0.784189		BM248309	Mm.206371	1426814_at
Arcn1	0.783854		BC017124	Mm.371682	1451089_a_at
Ik	0.782811		BC014739	Mm.30234	1423791_at
Lrrfip1	0.781923		AV301584	Mm.45039	1437477_at
Hmox2	0.781741		NM_010443	Mm.272866	1416399_a_at
Mrps31	0.781188		NM_020560	Mm.289402	1417737_at
1500003O22Rik	0.780893		NM_025897	Mm.231400	1416559_at
Pcm1	0.780402		NM_023662	Mm.117896	1449120_a_at
Stambp	0.779527		AA289490	Mm.32801	1416317_a_at
Farsb	0.779078		BC016428	Mm.28922	1423708_a_at
Cox15	0.778987		BB736240	Mm.248237	1437982_x_at
Cd300lf	0.778921		BM230330	Mm.277387	1427994_at
Phf17	0.77876		BG065238	Mm.286285	1426752_at
Fut8	0.778276		NM_016893	Mm.35628	1460319_at
Srgap2	0.776624		BM230774	Mm.276259	1427967_at
Ptplad1	0.776495		BG075943	Mm.308180	1433706_a_at
Clcn3	0.776328		BI739053	Mm.259751	1433487_at
Plec1	0.77578		AW123286	Mm.234912	1419835_s_at
Dhx15	0.77568		BC003745	Mm.993	1416144_a_at
Ifi47	0.775393		NM_008330		1417292_at
Bcl2l1	0.775001		U10100	Mm.238213	1426191_a_at
Hook2	0.774607		NM_133255	Mm.247775	1419350_at
Senp3	0.774512		NM_030702	Mm.284592	1448866_at
Kin	0.774448		BM229452	Mm.35498	1427317_at
Tox4	0.774346		NM_023434	Mm.246237	1416574_at
Yipf3	0.773929		BC019384	Mm.248769	1451284_at
Dctn3	0.773632		NM_016890	Mm.29025	1416247_at
3732413I11Rik	0.772632		AK014408	Mm.156771	1452769_at
AU021838;Prps1	0.772585		AK011304	Mm.287178	1448192_s_at
Mthfd2	0.771991		BG076333	Mm.443	1419253_at
AW060207	0.771811		BC021895	Mm.159681	1424559_at
Tmem33	0.771654		AK012413	Mm.23217	1431105_a_at
Dlg7	0.770624		BM250919	Mm.240543	1455730_at
Son	0.769091		BB701473	Mm.46401	1420951_a_at
Dnaja2	0.769074		C77509	Mm.279692	1417183_at
Ccng2	0.767755		U95826	Mm.3527	1416488_at
Atxn2	0.767286		BB705334	Mm.260900	1438143_s_at
Hsp110	0.767273		BI499717	Mm.270681	1423566_a_at
Arhgef18	0.766831		NM_133962	Mm.170461	1418553_at
Pelp1	0.766327		BC016444	Mm.340601	1425042_s_at
Il15ra	0.76561		NM_008358	Mm.200196	1422397_a_at
Terf1	0.765512		BG142548	Mm.4306	1431332_a_at
Tpp2	0.764211		BG066807	Mm.401675	1421894_a_at
Actr3	0.764207		BE372352	Mm.183102	1426392_a_at
Mecp2	0.764116		BC027153	Mm.131408	1460246_at
Atad1	0.763737		NM_026487	Mm.27123	1448763_at
Cables2	0.763674		BB667491	Mm.386884	1452307_at
Mtf1	0.763578		NM_008636	Mm.272397	1418333_at
Cox15	0.763178		BC021498	Mm.248237	1452146_a_at
Hn1	0.762982		NM_008258	Mm.1775	1416028_a_at
Ets2	0.762531		BC005486	Mm.290207	1416268_at
Gopc	0.762502		NM_053187	Mm.390258	1421191_s_at
	0.761815		J02644		1427840_at
8430406I07Rik	0.761746		BB040330	Mm.386817	1429619_a_at
Slu7	0.761695		BC025870	Mm.28200	1451727_at
E2f8	0.761314		BM247465	Mm.240566	1436186_at
Clk3	0.760235		AF033565	Mm.25720	1423849_a_at
Inpp5e	0.760232		BM217803	Mm.330070	1423229_at
Slc16a1	0.759486		NM_009196	Mm.9086	1415802_at
Ccdc117	0.759122		AV108872	Mm.210403	1452218_at
Eral1	0.759048		NM_022313	Mm.21096	1420520_x_at
Trip11	0.758102		AV013785		1427406_at
Edc4	0.757214		BI150732	Mm.28979	1426874_at
6230416J20Rik	0.757064		BB827546	Mm.74730	1455488_at
Apc	0.756648		NM_007462	Mm.384171	1420956_at
2310008H09Rik	0.756184		NM_023197	Mm.389948	1420548_a_at
Fbxo33	0.75568		BM939903	Mm.311026	1426870_at
Fbxo8	0.755458		NM_015791	Mm.251174	1418510_s_at
Thumpd3	0.755218		NM_008188	Mm.781	1417684_at
Tsen34	0.754643		AK003757	Mm.379100	1431593_a_at
0610013E23Rik	0.754376		AK002624		1428078_at
Nup107	0.754313		BC004655	Mm.12568	1426751_s_at
Hdgfrp2	0.754304		AW322533	Mm.279188	1438912_at
LOC669660	0.754227		BC002020		1427475_a_at
Nat11	0.753766		AV277760	Mm.329605	1452120_at
Lats2	0.752334		AV271979	Mm.347899	1437101_at
Cno	0.752166		NM_133724	Mm.46744	1418834_at
Acyp1	0.752103		NM_025421	Mm.311985	1421022_x_at
Ddx59	0.752102		BB829482	Mm.385462	1460333_at
Nup50	0.751555		NM_016714	Mm.28379	1450722_at
Smarcb1	0.750628		NM_011418	Mm.279751	1416045_a_at
LOC670271;Tcrg	0.75054		NM_011558		1450521_a_at
Mrps12	0.750245		NM_011885	Mm.358650	1448799_s_at
Lpin1	0.749565		AK014526	Mm.153625	1426516_a_at
Ubadc1	0.749046		NM_133835	Mm.247824	1416963_at
Uchl5	0.748923		AV313813	Mm.261004	1419452_at
Gspt1	0.748628		AB003502	Mm.325827	1452168_x_at
Zfp64	0.748538		NM_009564	Mm.2095	1421030_at
Tars	0.748388		AK010256	Mm.286061	1460323_at
Anapc2	0.747507		AI036318	Mm.291624	1415707_at
Ccnh;LOC672655	0.746842		NM_023243	Mm.18474	1418584_at
Eif2s2	0.746593		AA985754	Mm.377134	1417712_at
Cdc23	0.745884		AW546409	Mm.196638	1433430_s_at
Cul3	0.74492		AV273804	Mm.12665	1422794_at
Pik3ap1	0.744433		NM_031376	Mm.222266	1421285_at
Depdc7	0.744173		BC013499	Mm.288805	1424303_at
2410004B18Rik	0.744116		NM_025555	Mm.25137	1419174_at
Skp2	0.743339		AV259620	Mm.35584	1449293_a_at
Itpr2	0.743209		BC013815	Mm.393003	1424833_at
Pafah1b2	0.743082		BB539054	Mm.200859	1422793_at
Nfyc	0.742812		BC020117	Mm.390431	1448963_at
BC013529	0.742475		BC013529	Mm.33716	1424025_at
Mef2a	0.742465		NM_013597		1421252_a_at
Acbd3	0.741298		BI965035	Mm.272981	1456316_a_at
Mcoln1	0.738579		NM_053177	Mm.8356	1416672_s_at
EG328825;EG665330;LOC194197;LOC235424;Rpl11	0.736389		AK014593	Mm.430524	1448773_at
Rnps1	0.735986		BB214894	Mm.391957	1437851_x_at
Nab2	0.735825		NM_008668	Mm.336898	1417930_at
Gtf3c1	0.735188		BB795500	Mm.294173	1434066_at
Srfbp1	0.734452		BB041813	Mm.100617	1420509_at
Eif4e;LOC630527	0.733685		BB406487	Mm.3941	1450908_at
Pik3r1	0.733634		M60651	Mm.259333	1425514_at
Dctn6	0.733101		NM_011722	Mm.150373	1448368_at
Ccnd3	0.732916		NM_007632	Mm.246520	1415907_at
Ints6	0.732458		BB381966	Mm.319684	1423275_at
Mark3	0.732441		BC026445	Mm.425769	1418316_a_at
Aggf1	0.73184		BC027286	Mm.36785	1425354_a_at
Hspa8	0.730863		BB453676	Mm.290774	1455789_x_at
Rars	0.730462		NM_025936	Mm.284906	1416312_at
2610101N10Rik	0.730428		BM247469	Mm.292742	1434300_at
Casp7	0.730357		U67321	Mm.35687	1426062_a_at
Edem1	0.72885		BG064496	Mm.21596	1451218_at
Mrpl51	0.728699		AI594880	Mm.138749	1416877_a_at
Sptlc1	0.728687		AF003823	Mm.240336	1422690_at
Tipin	0.728226		AK011357	Mm.196219	1426612_at
Nfe2l2	0.72821		NM_010902	Mm.1025	1416543_at
Aqr	0.727198		BE573695	Mm.2545	1452448_at
Rab22a	0.727123		BC006596	Mm.275304	1451379_at
Hs6st1	0.72516		NM_015818	Mm.213566	1417293_at
Faf1	0.724959		AV016515	Mm.318259	1434370_s_at
Wdr57	0.724815		AK002371	Mm.423019	1428264_at
Ibrdc3	0.724662		BG064140	Mm.259672	1435226_at
Pus1	0.723254		NM_019700	Mm.23528	1418869_a_at
Egr1	0.723135		NM_007913	Mm.181959	1417065_at
Smc4	0.721565		AV172948	Mm.206841	1452197_at
Cd2bp2	0.720551		NM_027353	Mm.28050	1417224_a_at
D17H6S56E-5	0.720059		NM_033075	Mm.22506	1417822_at
Letm1	0.720015		BG060855	Mm.260538	1420826_at
Slc3a2	0.719162		U25708	Mm.4114	1425364_a_at
Prkd2	0.718998		BG095528	Mm.1881	1437509_x_at
Metrnl	0.718638		BC024445	Mm.153566	1424356_a_at
Appbp1	0.717423		BC019163	Mm.237670	1423781_at
Tmem168	0.717134		BC007160	Mm.254845	1423821_at
Mitd1	0.716894		AV102700	Mm.63984	1439261_x_at
Sf4	0.716833		BC027188	Mm.17665	1424381_at
Stk11	0.716673		AF145287	Mm.135645	1418644_a_at
Rad21	0.716183		AF332085	Mm.182628	1416161_at
Cflar	0.716003		BE284491	Mm.336848	1425686_at
Zcchc9	0.714741		BC024496	Mm.52356	1424557_at
Ugcg	0.713907		AA591863	Mm.198803	1421269_at
Ppat	0.713902		AV305746	Mm.202337	1428543_at
LOC675366;Map3k5	0.713319		NM_008580	Mm.6595	1421340_at
C230093N12Rik	0.712982		BC023470	Mm.4065	1426894_s_at
Narg1	0.71237		BG067031	Mm.275281	1418022_at
Xab1	0.711852		NM_133756	Mm.348649	1417390_at
AI481105	0.710481		BC025488	Mm.297074	1427091_at
Zc3h11a	0.709612		AK003350	Mm.245357	1415764_at
Nsmaf	0.708988		NM_010945	Mm.3059	1416412_at
Cct4	0.7089		AV103196	Mm.296985	1438560_x_at
Lysmd1	0.708852		AK011517	Mm.341945	1460438_at
Sfrs3	0.70816		NM_013663	Mm.6787	1416152_a_at
Stambpl1	0.707782		NM_029682	Mm.130952	1418546_a_at
Pgs1	0.707754		AK016901	Mm.28864	1454045_a_at
Slc25a4	0.707192		AV327862	Mm.16228	1434897_a_at
Terf1	0.707083		NM_009352	Mm.4306	1418380_at
Casp3	0.706399		D86352	Mm.34405	1426165_a_at
Capn10	0.706092		NM_011796	Mm.294315	1416265_at
Abi1	0.705879		AW912678	Mm.205647	1450890_a_at
Furin	0.705502		NM_011046	Mm.5241	1418518_at
Pitpnc1	0.705103		BB305507	Mm.340968	1455204_at
Zfp235	0.704887		NM_019941	Mm.295595	1449329_at
Msh6	0.704725		U42190	Mm.18210	1416915_at
Mapk14	0.70426		BC012235	Mm.311337	1416703_at
Evi2a;Evi2b	0.704148		AI122415		1426506_at
Cebpb	0.704127		AB012278		1427844_a_at
Galnt3	0.704059		AK019995	Mm.38441	1417588_at
Usp33	0.703518		BG075953	Mm.258320	1426709_a_at
Zfp110	0.703111		AK013583	Mm.292297	1450998_at
Dynlt1	0.702351		BG093881	Mm.1948	1428116_a_at
Ifrg15	0.701599		NM_022329	Mm.253335	1448958_at
Zfand2a	0.701496		NM_133349	Mm.24521	1415940_at
Actr3	0.701438		BB758476	Mm.183102	1434968_a_at
Tuba8	0.701055		NM_017379	Mm.32884	1419518_at
Raf1	0.700802		AB057663	Mm.184163	1425419_a_at
Ptpn2	0.700642		BG076152	Mm.260433	1425197_at
Cdc25a	0.70049		C76119	Mm.307103	1417131_at
Crbn	0.699805		AV156594	Mm.290085	1423095_s_at
Pim3	0.69958		BC017621	Mm.400129	1451069_at
Gpr34	0.69925		NM_011823	Mm.391232	1422542_at
Ttrap	0.698421		NM_019551	Mm.427162	1448706_at
Mcl1	0.698329		BC003839	Mm.1639	1416881_at
B230219D22Rik	0.69824		BC006718	Mm.28449	1424005_at
Aff1	0.697298		BB586268	Mm.6949	1425640_at
	0.697006		BB357590		1439376_x_at
Cops3	0.696692		NM_011991	Mm.40	1416678_at
Rnf135	0.696177		AK010429	Mm.22985	1452289_a_at
Gcnt1;LOC635918	0.695871		NM_010265	Mm.244825	1449538_a_at
4933424B01Rik	0.695791		AV255808	Mm.271774	1455076_a_at
Prpf38a	0.695216		BM209793	Mm.157534	1433565_at
St6gal1	0.69499		BG075800	Mm.149029	1420928_at
Vamp2	0.694577		BG871810	Mm.28643	1420833_at
Mpp5	0.693335		AV272917		1434954_at
Xrcc4	0.692159		BC025538	Mm.37531	1424601_at
Bicd2	0.691937		NM_029791	Mm.197387	1450732_a_at
Chd1	0.691787		NM_007690	Mm.8137	1420990_at
Ammecr1l	0.691256		AK017359	Mm.290804	1428904_at
Dhx15	0.690524		BC003745	Mm.993	1416145_at
Sf3b5	0.69044		BC006603	Mm.29743	1451185_at
Mrps2	0.689897		AV031454	Mm.294951	1420845_at
Ube2z	0.689607		BC027266	Mm.38802	1423949_at
Nol7	0.688922		AW060738	Mm.148781	1420487_at
Aurkb	0.688727		BC003261	Mm.3488	1424128_x_at
Kif3b	0.688543		BB448784	Mm.315560	1420987_at
LOC640502;Uap1	0.688483		BB506562	Mm.27969	1437490_x_at
Cdc5l	0.68827		AK004547	Mm.28270	1428092_at
Uchl3;Uchl4	0.6882		AB033370	Mm.390180	1449855_s_at
Polr3d	0.688013		BC016102	Mm.20420	1424565_at
Cnot7	0.687609		BC006021	Mm.272551	1423641_s_at
Jundm2	0.687573		NM_030887	Mm.103560	1450350_a_at
Ppat	0.68732		AV305746	Mm.202337	1452831_s_at
Golga4	0.687285		NM_018748	Mm.10409	1417674_s_at
Fbs1	0.687144		BB162362	Mm.323505	1451645_at
LOC625094;Ran	0.687071		AV045569	Mm.297440	1438977_x_at
Emilin1	0.68674		AK020015	Mm.286375	1431834_a_at
Ovol1	0.686569		BC021411	Mm.280225	1419052_at
Saa3	0.686447		NM_011315	Mm.14277	1450826_a_at
Ube3c	0.686193		AV273537	Mm.137746	1426881_at
Sdccag3	0.686183		BF319466	Mm.253771	1453195_at
Cpeb4	0.685959		NM_026252	Mm.339792	1420618_at
Cntrob	0.685542		BG069840	Mm.28774	1433958_at
Pafah1b2	0.685345		BB539054	Mm.200859	1422792_at
2900092E17Rik	0.685222		C77040	Mm.345385	1449617_at
Slc8a3	0.684376		NM_080440	Mm.149463	1450311_at
Cpt2	0.684234		AV236319	Mm.307620	1447820_x_at
Erg	0.683843		AB073079	Mm.164531	1425370_a_at
EG434179	0.683349		BB371300	Mm.284947	1460017_at
1200015F23Rik	0.68298		AK004786	Mm.330492	1452704_at
Btbd2	0.682593		BC016566	Mm.60720	1424054_at
Dhrs7b	0.681716		BC003479	Mm.390360	1424869_at
Gcc2	0.681663		BC027339	Mm.25531	1451800_at
E130309D02Rik	0.681154		BB546892	Mm.6666	1456585_x_at
Mcm4	0.680872		BB447978	Mm.1500	1436708_x_at
Helb	0.680263		BG070273	Mm.214703	1419234_at
Serinc1	0.679958		AK005203	Mm.29344	1448108_at
Dhx8	0.678478		BB667274	Mm.28186	1426629_at
Tollip	0.677848		BB400304	Mm.103551	1423048_a_at
Hrb	0.67736		BB130716	Mm.380683	1426922_s_at
4933424B01Rik	0.677324		NM_138757	Mm.271774	1419211_s_at
Znhit3	0.677278		AK003721	Mm.379733	1452880_at
Cyp51	0.676894		NM_020010	Mm.140158	1450646_at
Pvr	0.676647		BB049138	Mm.227506	1423903_at
Tmem110	0.676543		BC024583	Mm.143025	1425404_a_at
Imp4	0.676228		AF334609	Mm.291745	1426213_at
Cdc5l	0.676143		AK004547	Mm.28270	1460429_at
Rbm6	0.676083		BB706030	Mm.139926	1417213_a_at
Gypc	0.675299		BC027408	Mm.292145	1423878_at
Mapkapk5	0.67509		NM_010765	Mm.272206	1417016_at
Bid	0.674841		NM_007544	Mm.235081	1417045_at
Hmgb2;LOC433785;LOC678110;LOC678341	0.674273		X67668	Mm.279998	1452534_a_at
Zfp313	0.674008		AF502145	Mm.22225	1427874_at
Sart3	0.673598		BB546730	Mm.29594	1417548_at
Ffar2	0.672815		AV370830	Mm.97338	1425215_at
Rars2	0.672666		BC024878	Mm.22363	1424209_at
Rab2	0.672117		NM_021518	Mm.397471	1418622_at
Enc1	0.671168		BM120053	Mm.241073	1420965_a_at
Incenp	0.670817		BI410774	Mm.29755	1423093_at
Bxdc2	0.668541		BC014832	Mm.28057	1451144_at
Apobec3	0.66813		NM_030255	Mm.284059	1417470_at
Dck	0.667796		BE630687	Mm.298892	1428838_a_at
Mtap7	0.666682		NM_008635	Mm.20928	1421835_at
Csnk1d	0.666248		NM_139059	Mm.216227	1418889_a_at
Ngdn	0.665437		BB559925	Mm.21214	1438318_x_at
1190005P17Rik	0.665272		BI152210	Mm.291755	1428475_at
Dnmt1	0.66363		NM_010066	Mm.128580	1422946_a_at
Tap2	0.663417		BE691515	Mm.14814	1453913_a_at
Rexo4	0.663043		BG076284	Mm.291874	1434113_a_at
Gosr1	0.662574		NM_016810	Mm.20931	1448256_at
Umps	0.662287		BE951337	Mm.13145	1455832_a_at
Jmjd1b	0.661639		BG075787	Mm.277906	1428320_at
Hrb	0.659144		BB130716	Mm.380683	1426923_at
2900009I07Rik	0.658883		AV376206	Mm.217214	1450411_at
Adcy7	0.658869		NM_007406	Mm.288206	1420970_at
Tbx2	0.658425		NM_009324	Mm.287052	1422545_at
Zfyve16	0.65829		BM220786	Mm.259585	1447947_at
Cherp	0.657463		BC020488	Mm.30136	1451896_a_at
Arhgef7	0.657276		NM_017402	Mm.244068	1449066_a_at
Zfand2a	0.65651		AU016206	Mm.24521	1449702_at
Slu7	0.655737		BC025870	Mm.28200	1425487_at
3110043O21Rik	0.655469		AK014175	Mm.331544	1428468_at
Cct4	0.655222		AV216906	Mm.296985	1456572_x_at
Kifc1;LOC638962;LOC671944;LOC676980	0.655203		NM_016761	Mm.335713	1449877_s_at
Nfxl1	0.654783		NM_133921	Mm.187453	1417145_at
Prc1	0.654736		BC005475	Mm.227274	1423775_s_at
Nipbl	0.654273		BF661272	Mm.240329	1453576_at
Zfp143	0.654064		NM_009281	Mm.10815	1422599_s_at
Pik3ca	0.653832		AI528567	Mm.260521	1423144_at
Podxl	0.653714		AF290209	Mm.89918	1448688_at
Psmc4	0.653568		NM_011874	Mm.29582	1416290_a_at
Camsap1	0.653495		BG064669	Mm.36834	1435530_at
Smarcd1	0.6529		NM_031842	Mm.273756	1448913_at
Ccdc43	0.652349		NM_025918	Mm.277638	1449128_at
Adcy7	0.65204		BB746807	Mm.288206	1456307_s_at
Rabepk	0.651791		BC019800	Mm.158705	1451487_at
Pdik1l	0.65154		BI691129	Mm.22778	1437175_at
Oprs1	0.650389		AF226605	Mm.425181	1451956_a_at
Anapc4	0.649852		BC024870	Mm.272568	1423930_at
Tjp2	0.649847		BB758095	Mm.104744	1434600_at
Dnajc14	0.649807		BB044517	Mm.296915	1437547_s_at
Lig3	0.648711		BM248530	Mm.277136	1423419_at
Akap8	0.648581		BG069776	Mm.328945	1450983_at
Dimt1	0.648534		AK015145	Mm.9563	1426290_at
Vil2	0.64852		BM119387	Mm.277812	1450850_at
Slamf1	0.648327		BB132695	Mm.103648	1425571_at
Tmem85	0.647797		AV008714	Mm.220942	1438369_x_at
	0.64768		AFFX-r2-P1-cre-3		AFFX-r2-P1-cre-3_at
Hif1a	0.646877		X95580	Mm.3879	1427418_a_at
Pom121	0.646176		BC028835	Mm.28399	1427886_at
Pom121	0.646064		C80273	Mm.28399	1420004_s_at
Bcl2a1a;Bcl2a1b;Bcl2a1d	0.645711		L16462	Mm.378888	1419004_s_at
Nagk	0.645452		NM_019542	Mm.190650	1419509_a_at
Ggta1	0.645249		M26925	Mm.281124	1451843_a_at
Ss18	0.643624		AI528781	Mm.31761	1419360_a_at
Cd2bp2	0.643604		NM_027353	Mm.28050	1417223_at
Fbxo25	0.643555		NM_025785	Mm.37950	1417535_at
Thumpd1	0.642983		BM233005	Mm.26392	1436007_a_at
Arrb2	0.642407		BC016642	Mm.203747	1426239_s_at
4933428G09Rik	0.642203		BC018481	Mm.29409	1426253_at
Jmjd5	0.642111		BC024807	Mm.307239	1451384_at
Ccdc120	0.641917		AK009768	Mm.63342	1428066_at
Kif11	0.64153		BB827235	Mm.42203	1452315_at
Ccdc56	0.639831		C77389	Mm.52	1419812_s_at
Crk	0.639552		AF239673	Mm.280125	1425855_a_at
Cenpk	0.638053		NM_021790	Mm.281498	1418264_at
Psmc6	0.637753		AW208944	Mm.18472	1417771_a_at
Dock5	0.637507		AK004325	Mm.258155	1430291_at
Plk3	0.637059		BM947855	Mm.259022	1434496_at
Eif2s2	0.63682		BM210677	Mm.377134	1456617_a_at
Tbc1d15	0.636037		BF577643	Mm.22252	1416061_at
Ehmt2	0.63559		BI412952	Mm.35345	1460692_at
Gpr180	0.635457		NM_021434	Mm.275411	1417245_at
Nupl1	0.63524		BC026743	Mm.258051	1424390_at
Slk	0.635148		NM_009289	Mm.281011	1449336_a_at
Smn1	0.635099		BB821035	Mm.2025	1426596_a_at
Otub2	0.634699		AK006346	Mm.127378	1417575_at
Myo1c	0.633408		NM_008659	Mm.234502	1419648_at
Lrrc41	0.633251		BG075033	Mm.260786	1427125_s_at
Zmynd19	0.632826		NM_026021	Mm.296106	1419522_at
Pax7	0.632559		AF254422	Mm.218760	1452510_at
B4galt3	0.631835		BC013619	Mm.274011	1449435_at
Ranbp10	0.631803		BC024698	Mm.4206	1424585_at
Senp6	0.631549		BG066990	Mm.28232	1452627_at
Sertad2	0.631149		BI219769	Mm.339676	1454815_at
BC028440	0.630722		AW047294	Mm.22849	1427947_at
Rras2	0.630336		NM_025846	Mm.276572	1417398_at
Nr5a2	0.63029		NM_030676	Mm.16794	1420410_at
Bsdc1	0.630066		BF729638	Mm.17918	1452372_at
Mettl9	0.629929		BB056666	Mm.29122	1438171_x_at
Tomm20	0.629122		AK002902	Mm.380026	1423080_at
Pten	0.629106		BG792618	Mm.245395	1454722_at
Mrps34	0.628716		NM_023260	Mm.328851	1421971_a_at
Gtf2i;LOC669007	0.627795		AF043219	Mm.261570	1460279_a_at
Itpr1	0.627326		NM_010585	Mm.227912	1417279_at
Aatf	0.62723		AK016820	Mm.257482	1432394_a_at
Sfrs3	0.626922		NM_013663	Mm.6787	1416151_at
	0.626854		C85320		1420174_s_at
Wdr48	0.62666		BE570732	Mm.104789	1426723_at
Cdc2a	0.625327		NM_007659	Mm.281367	1448314_at
Nup153	0.624456		BB292874	Mm.255398	1452176_at
Trappc5	0.624292		AV226526	Mm.29090	1418233_a_at
1810049H19Rik;Prss1;Try10;Try4	0.624012		AB009661	Mm.333022	1415954_at
Aurkb	0.623802		BC003261	Mm.3488	1451246_s_at
EG665008;Hnrpf;LOC637008;LOC672616	0.623776		AV217426	Mm.436608	1456664_x_at
Nr2c1	0.623753		NM_011629	Mm.107483	1449157_at
Eif4a1	0.62362		AK010644	Mm.371557	1427058_at
Mafg	0.623451		BB342453		1434054_at
Slu7	0.622772		BC025870	Mm.28200	1425488_at
Klhdc2	0.622224		AV298107	Mm.234368	1435086_s_at
Syvn1	0.62185		AK004688	Mm.149870	1428070_at
Map3k4	0.621449		U11548	Mm.28587	1421450_a_at
Ptgir	0.621214		AV373771	Mm.287572	1427313_at
Pstpip2	0.621107		BC002123	Mm.57174	1421410_a_at
Daglb	0.620583		BC016105		1451970_at
Aldh18a1	0.619951		NM_019698	Mm.233117	1415836_at
Rgs2	0.619923		AF215668	Mm.28262	1419247_at
Ranbp9	0.619346		BB106402		1456199_x_at
Cops8	0.619317		AF482000	Mm.119177	1415934_at
Mastl	0.619269		BF021309	Mm.253721	1423524_at
Sar1b	0.619232		AK010187	Mm.196592	1428163_at
Golga4	0.618898		NM_018748	Mm.10409	1460213_at
Vdac3	0.618272		NM_011696	Mm.227704	1416175_a_at
Rybp	0.618031		NM_019743	Mm.321633	1421111_at
0610007P22Rik	0.617859		AK003675	Mm.180687	1431132_x_at
Lypla3	0.617313		NM_133792	Mm.284770	1422341_s_at
Polr3a	0.616696		BB559175	Mm.343610	1437525_a_at
Otub2	0.616212		AK006346	Mm.127378	1417576_a_at
Dmxl1	0.616137		BC020141	Mm.257790	1424672_at
Kif2c	0.615913		AK015046	Mm.247651	1432392_at
Crlf3	0.615352		BB161253	Mm.272093	1460338_a_at
Epgn	0.615336		NM_053087	Mm.197319	1449994_at
C1ql3	0.615017		BB768838	Mm.229322	1425175_at
Cirh1a	0.614623		BC027399	Mm.10665	1423884_at
Sh3rf1	0.614356		BB072090	Mm.27949	1455149_at
Tmpo	0.614249		AA153892	Mm.159684	1452036_a_at
Gspt1	0.614057		AB003502	Mm.325827	1426736_at
Gtf3c2	0.613837		AV297256	Mm.271923	1452781_a_at
Mcm2	0.613567		NM_008564	Mm.16711	1448777_at
Rcsd1	0.613388		BC025872	Mm.265552	1424194_at
Pip5k2c	0.613303		NM_054097	Mm.22682	1416387_at
Moap1	0.613196		BC014715	Mm.291222	1448787_at
5830411G16Rik	0.612797		BB514213	Mm.105343	1434659_at
Tcp1	0.612635		NM_013686	Mm.229342	1448122_at
2010008E23Rik	0.612428		BC016187	Mm.101274	1452446_a_at
Ttc4	0.612419		BC025435	Mm.25806	1451193_x_at
LOC384939;Mrpl21	0.612261		AW824334	Mm.359138	1456275_at
Fryl	0.61178		BM118442	Mm.260594	1415758_at
Cpt2	0.610811		NM_009949	Mm.307620	1416772_at
Fut7	0.610712		NM_013524	Mm.1203	1420756_at
Slc25a46	0.610283		AV088109	Mm.23896	1418134_at
LOC433261;LOC677515;Morf4l2	0.610025		AV122231	Mm.27218	1439432_x_at
Traf3ip2	0.609918		NM_134000	Mm.436686	1448508_at
Slc7a7	0.609521		NM_011405	Mm.142455	1417392_a_at
Slc38a2	0.609134		BM248527	Mm.46754	1426722_at
Tcerg1	0.608133		AW046403	Mm.270511	1421033_a_at
Sephs2	0.60749		NM_009266	Mm.20294	1449040_a_at
Centg3	0.607223		AF459091	Mm.250703	1423910_at
Fli1	0.607104		BB138212	Mm.258908	1433512_at
Mcm3	0.60707		BI658327	Mm.4502	1426653_at
Polr3f	0.607058		AI931937	Mm.431931	1439075_at
Sla	0.606912		NM_009192	Mm.7601	1420818_at
Nupl1	0.606731		AV303002	Mm.258051	1437843_s_at
Trim16	0.606331		BB033733	Mm.117087	1460629_at
Adfp	0.606268		NM_007408	Mm.381	1448318_at
Lif	0.60599		AF065917	Mm.4964	1421207_at
Sap18	0.605171		NM_009119	Mm.344671	1419444_at
Copb1	0.605162		BF147382	Mm.277024	1423301_at
Mynn	0.604603		AK019238	Mm.200378	1450204_a_at
Pgm2	0.603906		BC008527	Mm.217764	1451149_at
Ythdf3	0.603468		BB183208	Mm.23834	1426842_at
Tnfsf9	0.603193		NM_009404	Mm.41171	1422924_at
Rps6kc1	0.603179		BM207149	Mm.220912	1434563_at
Galnt4	0.602999		BF583094	Mm.314	1455915_at
Nup188	0.602649		BM208071	Mm.330119	1427047_at
Rasa3	0.602492		NM_009025	Mm.18517	1415850_at
Spryd3	0.602362		BQ176406	Mm.385009	1452323_at
Setdb1	0.601307		AY091600	Mm.181661	1416670_at
Msx1	0.600898		BC016426	Mm.256509	1417127_at
Orc5l	0.600891		NM_011959	Mm.21724	1415830_at
Tmem131	0.600234		NM_018872	Mm.186943	1448396_at
Gart	0.600211		U01023	Mm.4505	1424435_a_at
Cdk5r1	0.599994		BB177836	Mm.142275	1433450_at
Lcn8	0.599846		NM_033145	Mm.196708	1450609_at
LOC669660	0.599655		NM_019808		1450786_x_at
Dnajc14	0.598738		AK017830	Mm.296915	1426553_at
Tomm20	0.598711		AK002902	Mm.380026	1423081_a_at
Tom1l1	0.597895		BC004710	Mm.167868	1451117_a_at
Yipf4	0.597544		NM_026417	Mm.41891	1450418_a_at
Son	0.596803		BB212307	Mm.46401	1439074_a_at
Eif5	0.596066		BQ176989	Mm.271222	1454663_at
0610009B22Rik	0.595926		NM_025319	Mm.35693	1418083_at
Pdcl	0.594654		AK004704	Mm.30709	1423599_a_at
Arhgap10	0.594422		AF297029	Mm.165974	1426027_a_at
Vrk1	0.593735		BC016676	Mm.2981	1425006_a_at
Cbx6	0.592755		BC019942	Mm.409205	1424407_s_at
Tbc1d23	0.592712		AV209678	Mm.257819	1452228_at
Cdk8	0.592673		BC025046	Mm.260576	1460389_at
Cse1l	0.592565		NM_023565	Mm.22417	1448809_at
Usp3	0.592387		BM936366	Mm.38976	1425023_at
Panx1	0.592255		NM_019482	Mm.142253	1416379_at
Mynn	0.592253		AK019238	Mm.200378	1421333_a_at
Rbx1	0.592204		NM_019712	Mm.29405	1448387_at
Ceacam1	0.591973		X67278	Mm.322502	1427630_x_at
Tyw1	0.591712		BF021045	Mm.271296	1426781_at
Cul3	0.591577		AV273804	Mm.12665	1422795_at
Cenpq	0.591139		AI891882	Mm.9870	1423620_at
Lamp3;LOC671770;Ppid	0.590748		BC011499	Mm.258059	1417057_a_at
Ptplad1	0.590552		BG075943	Mm.308180	1454698_at
Sec23b	0.590515		BC011160	Mm.248492	1416059_at
Sass6	0.590466		AA267568		1448016_at
2700008B19Rik	0.589898		BF150550	Mm.117874	1451444_s_at
Krt5	0.58882		BC006780		1424096_at
Syk	0.588014		AW907526	Mm.375031	1418262_at
Ndufab1	0.587832		AK010307	Mm.347976	1428159_s_at
Cdk9	0.587806		NM_130860	Mm.27557	1417269_at
1700054N08Rik	0.587752		BC024705	Mm.157746	1451483_s_at
Helz	0.587261		BI251153	Mm.272047	1452443_s_at
Ppif	0.587234		NM_134084	Mm.41656	1416940_at
Ythdf2	0.586172		BB455932	Mm.23998	1451317_at
D11Ertd497e	0.585592		BF100837	Mm.289456	1452200_at
Rcor1	0.585167		AW543416	Mm.23808	1434336_s_at
Ppp2r2a	0.585103		AK010380	Mm.273997	1429715_at
Slk	0.585084		BI111765	Mm.391941	1433999_at
1110001A07Rik	0.584369		AK003196	Mm.45008	1423440_at
Numb	0.584166		U70674	Mm.4390	1416891_at
Usp2	0.583118		AI553394	Mm.272770	1417168_a_at
U2af1	0.582951		NM_024187	Mm.379289	1422509_at
C230091D08Rik	0.581811		AI154956	Mm.417694	1437354_at
Cbr4	0.581412		BC009118	Mm.29059	1451398_at
Mtmr6	0.580316		BB297632	Mm.247007	1456540_s_at
Phldb1	0.579659		BC025856	Mm.28639	1424468_s_at
Anapc7	0.5793		NM_019805	Mm.37341	1418458_at
Gpatc4	0.578421		NM_025663	Mm.46029	1449390_at
Rab1	0.577969		AW108405		1416082_at
LOC639905;Sap30bp	0.57769		NM_020483	Mm.267810	1418978_at
Scd2	0.57708		BG060909		1415822_at
3110045G13Rik	0.576555		BB752266	Mm.158962	1425268_a_at
Rb1	0.576498		NM_009029	Mm.273862	1417850_at
Dck	0.575041		BB030204	Mm.298892	1439012_a_at
Xpo5	0.574857		AF343581	Mm.275039	1451468_s_at
Narf	0.574077		BI452475	Mm.291832	1425344_at
Plekha7	0.574051		BI905111	Mm.3741	1434889_at
Ndrg1	0.573609		AI987929	Mm.30837	1450976_at
Trub2	0.573091		BG064045	Mm.245739	1424610_at
Dub2;Dub2a	0.572538		U70369	Mm.389967	1450547_x_at
Arf6	0.57246		BI248938	Mm.27308	1418823_at
Smad3	0.572174		BI150236	Mm.7320	1450471_at
39148	0.572047		BE288026	Mm.260635	1436893_a_at
Mphosph9	0.571598		AW547060	Mm.60224	1449659_s_at
Sfrs10	0.570946		BG229318	Mm.210352	1419543_a_at
Pscdbp	0.570494		BB503614	Mm.273905	1435697_a_at
Prkd2	0.569863		BB204677	Mm.1881	1436589_x_at
AA881470	0.569679		BB401486	Mm.271932	1452390_at
Dapp1	0.569339		NM_011932	Mm.254835	1421937_at
Skp2	0.568805		BB055741	Mm.35584	1436000_a_at
Cldn19	0.568682		AF486651	Mm.130701	1425727_at
Zfp508	0.568625		BC024969	Mm.26594	1426262_at
Dnajb9	0.568478		NM_013760	Mm.27432	1417191_at
Plxnd1	0.568087		BC019530	Mm.3085	1451475_at
Arl6ip2	0.567978		NM_019717	Mm.436682	1416793_at
Dcps	0.567594		BC016273	Mm.229110	1424080_at
Pcp4l1	0.567258		AV337888	Mm.273087	1452913_at
Caprin1	0.567241		BE981338	Mm.427589	1416462_at
Sdccag8	0.56724		AA690806	Mm.171399	1431203_at
Tcfap4	0.566775		NM_031182	Mm.273210	1418167_at
Pus3	0.566715		NM_023292	Mm.425574	1418491_a_at
Cyp17a1	0.566683		NM_007809	Mm.1262	1417017_at
Ncoa1	0.566524		BE996469	Mm.392997	1434515_at
Fbxl3	0.566324		BB321995	Mm.214746	1454635_at
Gria3	0.566171		NM_016886	Mm.327681	1420563_at
Rock2	0.565552		BB761686	Mm.276024	1451041_at
Btf3l4	0.565241		AK011367	Mm.379178	1451223_a_at
EG633640	0.565019		BG068672	Mm.423289	1426607_at
Suv39h2	0.564836		BB440055	Mm.128273	1436561_at
Rsrc2	0.564553		BC008229	Mm.276341	1451640_a_at
3100004P22Rik	0.564493		NM_133693	Mm.401747	1415739_at
Zfp110	0.56445		AV263718	Mm.292297	1437236_a_at
Mbtps1	0.564349		AK002809	Mm.206934	1431385_a_at
D19Wsu162e	0.563819		BC026369	Mm.329895	1451743_at
Chd6	0.563685		BB529459	Mm.122738	1427384_at
Ddx10	0.563668		AK019495	Mm.133560	1428563_at
Psmc5	0.563578		NM_008950	Mm.272361	1415740_at
Unk	0.563452		BQ177034	Mm.297706	1426681_at
Mphosph10	0.56333		AK008785	Mm.26973	1429080_at
Mcoln2	0.56326		AK014467	Mm.116862	1431705_a_at
Osbpl11	0.563132		BM220135	Mm.26564	1436027_at
Acsl1	0.563121		BI413218	Mm.210323	1450643_s_at
Tmem60	0.563001		BC027828	Mm.347525	1428000_at
C77691	0.562335		C77902		1443472_at
Abhd10	0.562195		BB478745	Mm.247453	1427959_at
Ap4b1	0.562187		NM_026193	Mm.197568	1416631_at
Mkln1	0.561751		NM_013791	Mm.238038	1416733_at
Tox4	0.561708		BB827491	Mm.246237	1436049_at
Pgam5	0.561672		BC021317	Mm.61682	1428080_at
AA675344	0.561488		AI593684		1420061_s_at
Hsd11b1	0.561451		NM_008288	Mm.28328	1449038_at
Pnpla8	0.561376		BC019364	Mm.54126	1417768_at
Hspa4	0.560558		BE912771	Mm.239865	1416146_at
Rbm14	0.560006		BB780829	Mm.276338	1437032_x_at
Ptcd1	0.558811		BC021349	Mm.332840	1425096_a_at
1110007M04Rik	0.557256		BG064890	Mm.204831	1427997_at
Phf20l1	0.55724		BB667768	Mm.267473	1437563_at
Tsr1	0.557219		BM213835		1433502_s_at
Eif3s10	0.557063		AW701127	Mm.2238	1416659_at
Tle4	0.556419		AF229633	Mm.103638	1425650_at
LOC635551;LOC641190;Pnpt1	0.556313		BB777815	Mm.211131	1452677_at
Zfp787	0.556301		AI462089	Mm.3254	1456869_at
Vps39	0.555954		BC007479	Mm.246131	1451720_at
2010111I01Rik	0.555904		BC027288	Mm.188105	1460695_a_at
Clec4e	0.55584		NM_019948	Mm.248327	1420330_at
Ube3a	0.555519		BB224620	Mm.9002	1425206_a_at
Pdxdc1	0.5552		NM_053181	Mm.171484	1419327_at
Apaf1	0.554726		AK018076	Mm.220289	1452870_at
Lace1	0.554705		AF397909	Mm.89646	1427073_at
Adss	0.554595		NM_007422	Mm.338021	1460726_at
1810009A15Rik	0.554537		BE307471	Mm.27503	1417886_at
Pgm1	0.554083		AI549850	Mm.2325	1453283_at
Bud31	0.553974		AV132191		1433611_s_at
Fem1a	0.553762		BF319743	Mm.290813	1453560_at
Slc19a2	0.553649		AF326916	Mm.35444	1426117_a_at
Itga5	0.553612		BB493533	Mm.16234	1423267_s_at
Pde7b	0.553545		NM_013875	Mm.235527	1450213_at
BC002216	0.553103		NM_024472	Mm.25556	1448693_at
Mtdh	0.55263		AV083741	Mm.130883	1434884_at
Dph1;RP23-143A14.5	0.5523		NM_027136	Mm.41496	1418335_a_at
Slc12a6	0.551621		BB160619	Mm.261614	1436989_s_at
Rbm43	0.551261		BC003333	Mm.28309	1451321_a_at
Dr1	0.55096		NM_026106	Mm.303534	1416019_at
Ostf1	0.55083		U58888	Mm.172222	1452246_at
Bnip2	0.550449		AV144704	Mm.159777	1422491_a_at
Ncaph	0.550279		BB725358	Mm.29786	1436707_x_at
LOC671904;Mcm3	0.549913		BI658327	Mm.4502	1426652_at
Sesn1	0.549677		BG076140	Mm.139418	1454699_at
Nbeal2	0.549638		C77476	Mm.335481	1455694_at
Tnfaip2	0.549274		BB233088	Mm.255332	1438855_x_at
Adar	0.549045		AF291876	Mm.316628	1425405_a_at
Zdhhc6	0.548945		AV305132	Mm.386789	1423300_at
EG665008;Hnrpf;LOC637008;LOC672616	0.548508		AV303037	Mm.436608	1437099_x_at
Camsap1	0.548438		BG064669	Mm.36834	1455356_at
Wsb1	0.548208		BC019601	Mm.307022	1425241_a_at
Uroc1	0.548082		BC022133	Mm.335669	1425003_at
BC024868	0.547627		BC024868	Mm.219662	1451403_at
Mycbpap	0.547274		BC027327	Mm.84725	1424363_at
4732495E13Rik	0.546734		BB367207	Mm.323358	1427059_at
4930453N24Rik	0.546661		BC020029	Mm.212157	1423976_at
Odf2l	0.546339		AK016726	Mm.259105	1431861_a_at
Gpatch8	0.546212		BC019948	Mm.260282	1451434_s_at
Slc35b4	0.54617		BB320416	Mm.245527	1416548_at
Kif23	0.544312		NM_024245	Mm.259374	1450827_at
Snrpb2	0.544242		AW537796	Mm.1323	1452422_a_at
Brcc3	0.544019		AI462244	Mm.226957	1452128_a_at
Krtap5-5	0.543999		AI558108	Mm.293700	1439625_at
Map3k4	0.543838		U11548	Mm.28587	1450253_a_at
LOC546321;LOC673774;Tomm20	0.54383		AK002902	Mm.429944	1423079_a_at
Tmem2	0.543777		BC019745	Mm.329776	1451458_at
Mrps30	0.543609		AV095945	Mm.143810	1427158_at
H2-Ke2	0.543194		BC022974	Mm.2948	1415744_at
Vps54	0.543188		NM_139061	Mm.170103	1418479_at
Slc9a3r1	0.543135		BG066200	Mm.27842	1450982_at
Ercc4	0.543005		NM_015769	Mm.287837	1448984_at
Ptges2	0.54276		NM_133783	Mm.28048	1417591_at
Sfrs2ip	0.54148		BB154529	Mm.324474	1434691_at
Dnajc11	0.540672		BB531733	Mm.21353	1433881_at
Slc35b3	0.540478		NM_134060	Mm.255506	1448937_at
Zbtb7b	0.53987		NM_009565	Mm.262184	1420663_at
Ifnar2	0.5396		Y09864	Mm.6834	1427691_a_at
Mat2a	0.539278		BB488978	Mm.29815	1456702_x_at
Rbp4	0.538271		U63146	Mm.2605	1426225_at
Krcc1	0.538232		BC005704	Mm.250569	1424621_at
Slain1	0.537406		BB704967	Mm.27548	1424823_s_at
Gcn5l2	0.537353		NM_020004	Mm.218837	1422972_s_at
Fbxl14	0.537228		NM_133940	Mm.125477	1417407_at
Coasy	0.537059		BC020046	Mm.182271	1423701_at
Runx1	0.536916		X97306	Mm.4081	1452530_a_at
Slc16a6	0.536402		NM_134038		1417884_at
Ercc6l	0.535851		BC004701	Mm.31911	1424766_at
Cckbr	0.535359		AV221910	Mm.44513	1454770_at
Cks1b	0.535316		NM_016904	Mm.3049	1448441_at
Rnf126	0.535285		BC016543	Mm.422990	1424514_at
Gfi1b	0.534794		NM_008114	Mm.373385	1420399_at
Xpo1	0.534417		BC025628	Mm.217547	1418443_at
Slc30a5	0.533504		NM_022885	Mm.402215	1422497_at
Fusip1	0.533349		AF060490	Mm.10229	1423982_at
Poldip3	0.532775		BB377698	Mm.23758	1437837_x_at
Ruvbl2	0.532775		NM_011304	Mm.34410	1422482_at
Samd10	0.532667		BB526577	Mm.205422	1435756_at
Stk3	0.531232		AK021111	Mm.262330	1418513_at
Magi2	0.530802		NM_015823	Mm.332231	1420532_at
Hrb	0.530663		BB130716	Mm.380683	1452237_at
Fusip1	0.530642		NM_010178	Mm.10229	1418527_a_at
Zbtb44	0.530307		BC027138	Mm.239355	1427271_at
Rfc4	0.529662		BC003335	Mm.386835	1424321_at
	0.529145		AFFX-r2-P1-cre-5		AFFX-r2-P1-cre-5_at
Mina	0.528847		AK014426	Mm.289150	1431939_a_at
Grsf1	0.528387		BB314772	Mm.332474	1433824_x_at
Atr	0.528347		AF236887	Mm.212462	1427197_at
Ehd1	0.528322		NM_010119	Mm.30169	1448175_at
Usp47	0.527798		BG069271	Mm.16974	1426977_at
Rab5a	0.527235		NM_025887	Mm.329123	1416426_at
Bid	0.526804		NM_007544	Mm.235081	1448560_at
Paf1	0.526684		NM_019458	Mm.7916	1416874_a_at
Wasf2	0.526668		BM207372	Mm.23566	1454673_at
Creb3	0.526569		BG070002	Mm.12407	1424741_s_at
Mrpl19	0.526352		BB041267	Mm.276293	1450405_at
2400003C14Rik	0.525727		BC017605	Mm.290036	1423837_at
Eif3s10	0.525687		AW701127	Mm.2238	1448425_at
Arhgap5	0.525603		BM248774	Mm.35059	1450897_at
D1Ertd161e	0.525291		C78203	Mm.259326	1419817_s_at
Dennd4c	0.525108		AW557010	Mm.273718	1434846_at
Trim23	0.524998		BM232436	Mm.244190	1426969_at
Dnajc14	0.524929		BB044517	Mm.296915	1437546_at
Pms2	0.524273		BM239600	Mm.2950	1423539_at
Slc25a4	0.524166		BC026925	Mm.16228	1424562_a_at
Apaf1	0.523971		NM_009684	Mm.220289	1450223_at
Mageb1;Mageb2;Mageb3	0.523937		NM_010759	Mm.377100	1422345_s_at
Csnk2a2	0.523134		NM_009974	Mm.51136	1460646_at
Tmpo	0.522965		NM_011605	Mm.159684	1421237_at
Wbp4	0.522299		BI453048	Mm.20938	1419374_at
Slc1a4	0.522248		BB277461	Mm.6379	1423550_at
Utp20	0.522216		BC005522	Mm.29631	1452252_at
Fahd1	0.522062		BC026949	Mm.347964	1419547_at
Rab8b	0.522061		BM214169	Mm.260376	1426799_at
Tlr2	0.522023		NM_011905	Mm.87596	1419132_at
Eed	0.521571		U97675	Mm.380914	1448653_at
Hnmt	0.521531		NM_080462	Mm.33120	1417702_a_at
C78339	0.521117		BG075168	Mm.275934	1433476_at
	0.520959		AFFX-BioB-M		AFFX-BioB-M_at
E430028B21Rik	0.520579		BQ127172	Mm.290758	1454963_at
Zdhhc6	0.520538		AV142865	Mm.386789	1438463_x_at
Utx	0.520062		BG076105	Mm.257498	1427235_at
Rbm10	0.519985		BE553944	Mm.279194	1423741_at
Srrm1	0.518984		BG071865	Mm.1963	1454689_at
Chek1	0.518229		C85740	Mm.16753	1449708_s_at
Slc25a4	0.51799		BF225398	Mm.16228	1455069_x_at
Rrm1	0.517076		BB758819	Mm.197486	1415878_at
Cbx4	0.517018		NM_007625	Mm.268070	1419583_at
Mat2a	0.516774		BC003451	Mm.29815	1423667_at
Tpst2	0.516292		NM_009419	Mm.250631	1416086_at
1500011H22Rik	0.515388		BC019498	Mm.436545	1424192_at
Esf1	0.514979		BM248080	Mm.21228	1434941_s_at
Naip2	0.514949		NM_010872	Mm.89961	1460273_a_at
Abt1	0.514772		AB021860	Mm.292094	1424751_at
2700078E11Rik	0.513898		BB137173	Mm.259026	1451556_a_at
Foxk2	0.513812		BM206907	Mm.209750	1428353_at
Tradd	0.513444		AA201054	Mm.264255	1452622_a_at
Thoc1	0.513431		AW107924	Mm.219648	1420042_at
Fbxl10	0.513192		AF176524	Mm.86406	1452198_at
Nmd3	0.51303		BB233370	Mm.21062	1437238_x_at
Mcm2	0.51298		BB699415	Mm.16711	1434079_s_at
Lyar	0.512823		NM_025281	Mm.28560	1417511_at
D1Ertd622e	0.511671		NM_133825	Mm.12309	1417471_s_at
Gpatch8	0.511269		BC019948	Mm.260282	1424666_at
Pold3	0.511252		AK010805	Mm.37562	1426839_at
Hcfc1	0.510821		NM_008224	Mm.248353	1421972_s_at
Exosc10	0.510807		BM219113	Mm.266635	1423587_a_at
2210021J22Rik	0.510794		BC025858	Mm.33706	1451409_at
Odf2	0.510455		BB450471	Mm.330116	1454735_at
Nfe2	0.510435		L09600	Mm.255151	1452001_at
Morc3	0.510302		AI452146		1420092_at
Rbmx	0.508831		NM_011252	Mm.28275	1416354_at
Metap2	0.50804		AW742814	Mm.289329	1434120_a_at
Crsp3	0.507776		AK013854	Mm.28020	1452064_at
Slain1	0.50764		BB704967	Mm.27548	1424822_at
Tssc1	0.507594		BG065248	Mm.273724	1436955_at
Ndrg1	0.507491		AI987929	Mm.30837	1450977_s_at
Ctnnb1	0.507279		BI134907	Mm.291928	1430533_a_at
Skp2	0.506701		AV259620	Mm.35584	1418969_at
Calm2	0.506399		NM_007589	Mm.329243	1422414_a_at
Psmd4	0.506397		AB029146	Mm.2261	1425859_a_at
Chrna6	0.505846		AW048864	Mm.283137	1450427_at
Eefsec	0.505118		NM_023060	Mm.333237	1416964_at
Derl1	0.504969		AV310010	Mm.289387	1433563_s_at
Rbm22	0.504938		BB758922	Mm.275106	1452675_at
Tm9sf2	0.504291		BB131843	Mm.275191	1455875_x_at
Setdb1	0.503011		BC007176	Mm.181661	1451833_a_at
Trip13	0.502937		AK010336	Mm.275095	1429295_s_at
Fmr1	0.502565		BG172150	Mm.3451	1423369_at
D1Ertd161e	0.502244		AV230283	Mm.259326	1420246_at
Zfp120	0.501632		NM_023266	Mm.254018	1421519_a_at
Tcte3	0.501305		NM_011560	Mm.260474	1421682_a_at
Cnga1	0.501153		U19717	Mm.436652	1451763_at
Oprs1	0.501133		NM_011014	Mm.425181	1416750_at
Hells	0.50109		NM_008234	Mm.57223	1417541_at
Rbm17	0.501059		BE986909	Mm.182769	1452691_at
Kif13a	0.500673		AB037923	Mm.342703	1451890_at
Zfp426	0.500642		BC024805	Mm.297660	1451997_at
Ankrd17	0.500501		AW536361	Mm.245522	1454763_at
Prmt1	0.500375		AK020120	Mm.27545	1452787_a_at
Kif3b	0.500154		BB448784	Mm.315560	1420986_s_at
Rab24	0.50009		NM_009000	Mm.220923	1421872_at
Tfg	0.500035		NM_019678	Mm.425970	1415887_at
Trnt1	0.499967		BM225164	Mm.196332	1425562_s_at
Cct4	0.499934		AV100061	Mm.296985	1456082_x_at
Raf1	0.49959		NM_029780	Mm.184163	1416078_s_at
1700040I03Rik	0.499564		AK006658	Mm.379221	1429122_a_at
Dcp1a	0.499345		NM_133761	Mm.28733	1422131_at
Kpna3	0.498924		BM213828	Mm.25548	1450386_at
D19Wsu162e	0.498666		BC026369	Mm.329895	1425529_s_at
Slain2	0.498644		BG081701	Mm.121285	1452286_at
Rbmxrt	0.498618		NM_009033	Mm.24718	1416177_at
Adpgk	0.498531		BB490673	Mm.22456	1437848_x_at
Apbb2	0.498004		BG067463	Mm.5159	1426719_at
Arhgef2	0.497392		X95761	Mm.239329	1427646_a_at
Stat4	0.496978		NM_011487	Mm.1550	1448713_at
Sec24b	0.496904		BE947982	Mm.192303	1426849_at
	0.496636		AW554255		1456447_at
Mnat1	0.4966		AK011833	Mm.246750	1432177_a_at
LOC672274	0.496599		BG083485		1433575_at
Sqstm1	0.496442		BM232298	Mm.40828	1450957_a_at
Yaf2	0.49626		AK012787	Mm.4714	1429839_a_at
Mthfd2	0.496176		BG076333	Mm.443	1419254_at
D1Ertd161e	0.496127		NM_026187	Mm.259326	1448675_at
Dub2;Dub2a	0.495367		U70369	Mm.389967	1422229_at
Ubap1	0.495212		AV132698	Mm.289795	1450893_a_at
Eif2b4	0.495176		NM_010122	Mm.29394	1449940_a_at
Cog8	0.495128		BG067882	Mm.288641	1426821_at
LOC674449	0.494765		BB837198		1424021_at
Serbp1	0.494765		BC006030	Mm.240490	1418564_s_at
Mapt	0.494741		M18775	Mm.1287	1424718_at
Sfrs1	0.494618		BF682801	Mm.391719	1430982_at
Uqcrfs1	0.49442		AK003966	Mm.181933	1450968_at
Plekho1	0.494349		NM_023320	Mm.29475	1417128_at
Prpf4b	0.494017		U48737	Mm.10027	1425497_a_at
Zfpl1	0.493582		NM_024231	Mm.289471	1417119_at
Rap1b	0.493322		BM246972	Mm.233009	1435518_at
Ivns1abp	0.492812		NM_054102	Mm.33764	1450084_s_at
Srxn1	0.492688		BC011325	Mm.218639	1451680_at
C230091D08Rik	0.492413		AU067723	Mm.417694	1438695_at
Nol5a	0.49229		BF660256	Mm.29363	1426533_at
Nrarp	0.491703		BI696369	Mm.46539	1417985_at
Mtx2	0.491227		AK005233	Mm.292613	1430500_s_at
Mrps18b	0.49122		BC021752	Mm.29484	1451164_a_at
Rapgef3	0.491193		BC020532	Mm.24028	1424471_at
Trim8	0.49118		BG063064	Mm.392177	1418577_at
Gcs1	0.490907		NM_020619	Mm.28188	1422489_at
Utp6	0.490456		BC025074	Mm.274961	1424500_at
Zbtb17	0.490359		NM_009541	Mm.389590	1416224_at
Rusc1	0.490269		BB222846	Mm.27687	1434743_x_at
Mcm10	0.490244		AK010648	Mm.23828	1433408_a_at
Ccdc132	0.490216		AK006602	Mm.45539	1432094_a_at
Dusp12	0.49017		AK010841	Mm.34365	1430891_at
Caprin1	0.490113		BE981338	Mm.431674	1448347_a_at
Atg4d	0.489885		BB175634		1433918_at
Pex13	0.489701		BB045429	Mm.286622	1422471_at
Rbm14	0.48951		AV213382	Mm.276338	1436979_x_at
Insig2	0.489503		AV257512	Mm.27136	1417982_at
Pcm1	0.489416		NM_023662		1418525_at
Usp36	0.489182		BB006147	Mm.232293	1455237_at
Mcm7	0.489153		BB464359	Mm.378965	1438320_s_at
Wdr61	0.488934		NM_023191	Mm.28437	1448102_a_at
Pdgfrb	0.488906		NM_008809	Mm.4146	1417148_at
Mtif2	0.48873		NM_133767	Mm.285429	1415685_at
Thoc1	0.488706		BC024951	Mm.219648	1424642_at
Mare	0.488456		BB137740		1433548_at
Phospho2	0.487907		BC025612	Mm.9621	1451624_a_at
Nfatc2ip	0.487469		AV277440	Mm.1389	1434836_at
Ncf1	0.487396		BE370703	Mm.425296	1451767_at
Cd22	0.487302		AF102134	Mm.260994	1419768_at
Ppp1r15b	0.487079		BE865230	Mm.293628	1436366_at
2210018M11Rik	0.48624		BC020109	Mm.387819	1424928_at
Cnot1	0.486131		BM202561	Mm.259220	1434251_at
Gabpa	0.486126		NM_008065	Mm.18974	1450665_at
Pcdha1;Pcdha10;Pcdha11;Pcdha12;Pcdha2;Pcdha3;Pcdha4;Pcdha5;Pcdha6;Pcdha7;Pcdha8;Pcdha9;Pcdhac1;Pcdhac2	0.485559		NM_054072	Mm.308500	1420798_s_at
Kctd5	0.484878		BF577853	Mm.28171	1423937_at
Hspa14	0.484738		NM_015765	Mm.89341	1448586_at
Safb2	0.484312		BM239918	Mm.214973	1427987_at
Ube3a	0.484172		AK018443	Mm.9002	1416682_at
Ddr1	0.483964		BF225985	Mm.5021	1415797_at
39147	0.483919		BQ176049	Mm.272185	1433834_at
Odf2l	0.483673		AK016726	Mm.259105	1431862_x_at
Dctn4	0.483284		NM_026302	Mm.272801	1450030_at
Ehbp1l1	0.48325		NM_053252	Mm.210447	1448467_a_at
Igk-V21	0.482924		D29670		1427757_at
Mettl5	0.482888		AK013063	Mm.268657	1460519_a_at
Srpk3	0.482381		NM_019684	Mm.111904	1418798_s_at
Rabgef1	0.482305		BB280137	Mm.288639	1419068_at
Trim24	0.482195		BB611004	Mm.41063	1427259_at
Smtnl1	0.482043		NM_024230	Mm.33452	1419145_at
Kif20a	0.481376		NM_009004	Mm.258846	1449207_a_at
Gtpbp3	0.480877		BM207274	Mm.142112	1450980_at
Sin3a	0.480679		NM_011378	Mm.15755	1419101_at
Cyp7a1	0.480446		NM_007824	Mm.57029	1422100_at
2010012C16Rik	0.480228		AK006303	Mm.46623	1450943_at
Il4ra	0.479725		NM_010557	Mm.233802	1421034_a_at
Polr3c	0.479324		BB772197	Mm.276043	1453256_at
Pex3	0.479244		AK005315	Mm.282711	1454044_a_at
Grpel2	0.478711		AK003011	Mm.269657	1452262_at
BC053440	0.478473		BM502329	Mm.334561	1452192_at
Skp2	0.478317		BB784099	Mm.35584	1437033_a_at
Slc35a5	0.478097		BB778934	Mm.264984	1423457_at
EG544973;H3f3a;LOC625328;LOC669889;LOC670535;LOC675719	0.477409		BB252350	Mm.138832	1434127_a_at
Snx2	0.477354		BC006960	Mm.252171	1460224_at
Mtnr1a	0.477117		NM_008639	Mm.5133	1450352_at
Ehbp1l1	0.477097		NM_053252	Mm.210447	1416804_at
Dnajb1	0.476868		AK002290	Mm.282092	1416756_at
Gtf2a1	0.476702		BI689897	Mm.275728	1454631_at
Slc35b4	0.476612		BB320416	Mm.245527	1416549_at
Dgkg	0.4756		NM_138650	Mm.194986	1419756_at
AA675344	0.475198		AI593684		1420060_s_at
AU020772	0.474834		AW551191	Mm.276374	1454977_at
Notch1	0.474369		NM_008714	Mm.290610	1418634_at
Irf5	0.4735		NM_012057	Mm.6479	1460231_at
Brd2	0.472885		AI506310	Mm.3444	1437210_a_at
Klhdc5	0.472873		BB795533	Mm.32497	1426988_at
0610011L14Rik	0.472254		BB357560	Mm.253648	1437836_x_at
Rfc4	0.472043		BB251459	Mm.386835	1438161_s_at
Dapk3	0.471675		AI642212	Mm.10294	1423446_at
AU022870	0.471618		BM246500	Mm.320432	1433554_at
Rabif	0.471507		AW549708	Mm.198119	1419927_s_at
Recql5	0.470812		NM_130454	Mm.379351	1421235_s_at
l7Rn6	0.47068		BC003916	Mm.28679	1419351_a_at
AW822216	0.470661		BC025848	Mm.236454	1427535_s_at
Ckap5	0.470547		BE951922	Mm.168478	1437349_at
Dtx2	0.47019		BB518874	Mm.275574	1439429_x_at
Mtss1	0.470079		AV024771	Mm.215481	1434036_at
Cdc25c	0.469331		NM_009860	Mm.286602	1422252_a_at
Ebag9	0.469237		AY009091	Mm.287896	1422669_at
Rab24	0.469235		NM_009000	Mm.220923	1421873_s_at
2210016L21Rik	0.468675		BG076998	Mm.292672	1433690_at
Peg12	0.468671		NM_013788	Mm.434347	1420406_at
Tbn	0.468597		NM_022015	Mm.275901	1416450_at
Zzz3	0.468402		AV168216	Mm.379292	1434332_at
1200015F23Rik	0.468188		AK004786	Mm.330492	1428196_a_at
Bpgm	0.468039		NM_007563	Mm.282863	1448119_at
Akna	0.467912		BB014626	Mm.387725	1452393_at
BC025076	0.467739		BC025076	Mm.295306	1451583_a_at
Samd8	0.467457		BQ176258	Mm.102765	1434402_at
Nat12	0.467226		AK017805	Mm.275688	1428453_at
Plekha4	0.466814		BC021387	Mm.274158	1425866_a_at
Sfrs1	0.466548		BF147037	Mm.391719	1428099_a_at
Sgms1	0.466461		BE629162	Mm.329810	1426576_at
Ubr2	0.46621		AI646734	Mm.28234	1427163_at
Notch2	0.465995		D32210	Mm.254017	1451889_at
Ankib1	0.465901		C80642	Mm.130148	1447985_s_at
Pbef1	0.465466		AW989410	Mm.202727	1417190_at
Nploc4	0.465273		BB464493	Mm.309520	1454804_at
Nup43	0.464672		AK011422	Mm.299887	1432187_at
Zfp650	0.464657		BB667784	Mm.314576	1460455_at
Mtmr9	0.464323		BM118290	Mm.390684	1434676_at
Rnf12	0.464216		BE572852	Mm.435574	1418730_at
D930015E06Rik	0.464147		BM234701	Mm.28838	1426834_s_at
Pspc1	0.463937		BB590675	Mm.20129	1423192_at
Pcm1	0.463143		BG076129		1436908_at
Tm2d2	0.463054		BB718785	Mm.28626	1456663_x_at
Gata2	0.463051		NM_008090	Mm.272747	1450333_a_at
4930453N24Rik	0.463039		AI649104	Mm.212157	1449719_at
Sacm1l	0.462708		NM_030692	Mm.273671	1416500_at
Fip1l1	0.462657		BM199874	Mm.272468	1452720_a_at
Ccdc6	0.462584		AW061011	Mm.281741	1428311_at
Rhot1	0.461503		AV336273	Mm.261491	1423533_a_at
Ddr1	0.461443		BB234940	Mm.5021	1456226_x_at
Nfkb2	0.461404		AF155372	Mm.102365	1425902_a_at
Sntb2	0.459285		BB219478	Mm.30228	1436986_at
1700081L11Rik	0.459118		AK006970	Mm.136418	1432430_a_at
Sec24d	0.458266		AK009425	Mm.29293	1426972_at
Mark4	0.458144		BE985602		1439051_a_at
2310044G17Rik	0.457877		AK009800	Mm.22337	1424913_at
Mrpl16	0.457358		AK004034	Mm.203928	1450880_at
Sox5	0.457088		AI528773	Mm.1752	1423500_a_at
Tax1bp1	0.456989		NM_025816	Mm.389757	1448399_at
B3galt6	0.456951		NM_080445	Mm.347395	1421155_at
Cct2	0.456813		NM_007636	Mm.247788	1416037_a_at
Narg1	0.456703		AV275156	Mm.392111	1435139_at
Plcg2	0.45652		AW546508	Mm.192699	1426926_at
Orc3l	0.456221		BF161073		1416115_at
1700023B02Rik	0.455787		AK005900	Mm.292140	1423375_at
LOC675851	0.455647		NM_024220		1416366_at
Hsp90b1	0.455231		BE995678	Mm.87773	1438040_a_at
D19Wsu162e	0.455158		BI903574	Mm.329895	1433717_at
Mapkbp1	0.455099		BQ174980	Mm.330501	1450973_s_at
Ube2j1	0.454963		NM_019586	Mm.259095	1448824_at
Nrip2	0.454905		BE653335	Mm.269883	1452456_at
Igsf8	0.454805		AF411055	Mm.271717	1460675_at
Pck2	0.454797		BC010318	Mm.29856	1425615_a_at
Pqbp1	0.454712		BC009657	Mm.14616	1417731_at
2900064A13Rik	0.4546		BE915256	Mm.268027	1417344_at
Siah1a;Siah1b	0.454552		NM_009173	Mm.37215	1419404_s_at
2610020O08Rik	0.454323		NM_025937	Mm.55422	1419763_at
Mtmr6	0.45415		BC020019	Mm.247007	1425485_at
Best2	0.454091		BC019528	Mm.215154	1425729_at
Ankmy2	0.454003		BC024959	Mm.130422	1451724_at
Dcun1d1	0.453691		BE851193	Mm.379305	1452080_a_at
1810026J23Rik	0.453591		BB027373	Mm.39704	1452175_at
Acbd3	0.45308		BB704602	Mm.272981	1452137_at
Tloc1	0.452852		BQ175470	Mm.26017	1455698_at
Utp11l	0.452566		AK008801	Mm.259121	1429485_a_at
Tirap	0.452374		NM_054096	Mm.23987	1418685_at
Rab33b	0.451812		AK004974	Mm.1664	1423083_at
Ube4b	0.451617		AK016093	Mm.405832	1432499_a_at
Pcgf6	0.451597		AK016709	Mm.35413	1454120_a_at
C3ar1	0.451507		NM_009779	Mm.2408	1419482_at
Srxn1	0.451256		BM210600	Mm.218639	1426875_s_at
Eprs;LOC633677	0.451006		BM238943	Mm.154511	1452157_at
D17892	0.450895		D17892	Mm.205258	1447986_at
Dcp1a	0.450845		AK016254	Mm.28733	1431933_a_at
Flot1	0.450615		NM_008027	Mm.2931	1448559_at
Nrbp1	0.450132		AF302138	Mm.292040	1423864_at
Brd2	0.449548		BI155271	Mm.3444	1423502_at
Mlstd2	0.449367		BG094874	Mm.206919	1426370_at
Spsb3	0.449352		NM_027141	Mm.274794	1417891_at
Enpp4	0.449077		BG920295	Mm.255971	1452639_at
Dscr3	0.448811		NM_007834	Mm.7472	1415745_a_at
Acin1	0.44823		NM_023190	Mm.297078	1421197_a_at
Rgs1	0.448187		NM_015811	Mm.103701	1417601_at
Ddr2	0.448155		NM_022563	Mm.4999	1422738_at
Trak1	0.448035		BB010301	Mm.305318	1452742_at
Tceb3	0.447957		AV264059	Mm.27663	1434117_at
Hapln1	0.44733		AF098460	Mm.266790	1426294_at
Grwd1	0.447227		BB251524	Mm.274847	1436887_x_at
Zfp771	0.446474		BB823641	Mm.41038	1440971_x_at
Clcn3	0.446139		BB144743	Mm.259751	1438366_x_at
Itpr1	0.445889		NM_010585	Mm.227912	1460203_at
ORF19	0.445864		W34605	Mm.296545	1424597_at
Cenpo	0.445584		NM_134046	Mm.70546	1418541_at
Dpm1	0.445537		NM_010072	Mm.422657	1449438_at
Tenc1	0.445106		BI408679	Mm.29389	1452264_at
Slc10a1	0.444722		BC021154	Mm.341781	1424898_at
Sfrs1	0.444672		BG071935	Mm.391719	1434972_x_at
St8sia4	0.444324		AK003690	Mm.306228	1430391_a_at
Usp20	0.4443		AK006800	Mm.346654	1423777_at
Csk	0.444186		BG094076	Mm.21974	1423518_at
Mrps18a	0.444055		NM_026768	Mm.287443	1416984_at
Mynn	0.444017		AK019238	Mm.200378	1421334_x_at
Pole2	0.443772		AF036898	Mm.9199	1427094_at
Zfp688	0.443722		BC027683	Mm.20301	1452588_at
Slco3a1	0.443495		NM_023908	Mm.425467	1418030_at
Pcnx	0.443278		BG073499	Mm.86584	1419049_at
1810029B16Rik	0.443241		BG069652	Mm.294985	1423289_a_at
Pscdbp	0.443135		BC007144	Mm.273905	1451206_s_at
Gabrg1	0.443124		AF156490	Mm.255292	1427227_at
Tas1r3	0.442711		NM_031872	Mm.358792	1420778_at
Ccdc86	0.442653		AK016771	Mm.294908	1454197_a_at
Actr10	0.441859		BC002227	Mm.29317	1417157_at
EG668155;LOC669536;Rnf26	0.441636		BB238427	Mm.29323	1436824_x_at
Il2rb	0.441418		M28052	Mm.35287	1448759_at
Zscan21	0.44124		NM_011757	Mm.2760	1416370_at
Usp16	0.440447		AK013437	Mm.152941	1431951_a_at
1200003C05Rik	0.440401		BC002238	Mm.278477	1451238_at
Fez2	0.440228		BM206792	Mm.236835	1434348_at
Utp6	0.440051		BC025074	Mm.274961	1451378_at
Git2	0.440047		BB760902	Mm.195632	1423391_at
Actl6a	0.439899		NM_019673	Mm.41077	1416569_at
Pdcd6ip	0.43979		AJ005074	Mm.29816	1426184_a_at
Cog4	0.439445		NM_133973	Mm.272930	1416993_at
LOC667398	0.439201		AV128236	Mm.391852	1420303_x_at
Cpsf3	0.438954		BB147177	Mm.356778	1437852_x_at
Rnf146	0.438557		NM_026518	Mm.28930	1417733_at
Pde3a	0.438231		AK004638		1431914_at
Tysnd1	0.438177		BF466063	Mm.71514	1428689_at
Psma1	0.437969		BC005762	Mm.121265	1415695_at
D2Ertd93e	0.437763		BE952347		1458414_at
Gm1821;Ubb	0.437679		BQ042894	Mm.282093	1435643_x_at
Ubn1	0.43754		BB463209	Mm.66356	1433780_at
Clcn7	0.437499		BC005749	Mm.270587	1425821_at
BC016423	0.437212		NM_134063	Mm.221609	1418772_at
Pdcd2	0.437014		BI526195		1423534_at
Pias3	0.436939		BC023128	Mm.1635	1451115_at
Vrk2	0.436739		BC013520	Mm.432040	1451929_a_at
Mgea5	0.436729		AV299787	Mm.122725	1433654_at
Zfp703	0.435977		BI558298	Mm.212469	1436026_at
Sae2	0.43588		BB040804	Mm.27560	1437278_a_at
Rbm12	0.435775		NM_029397	Mm.27660	1416929_at
1810047C23Rik	0.434976		NM_138668	Mm.210882	1418319_at
Lrrc1	0.434801		BG966295	Mm.28534	1452411_at
Igbp1	0.434471		C81413	Mm.7454	1420000_s_at
Trim8	0.434432		BG063064	Mm.392177	1460237_at
Mapk14	0.434279		BC012235	Mm.311337	1416704_at
Fbs1	0.43352		BB162362	Mm.323505	1425276_at
Hmgcs1	0.433424		BB705380	Mm.61526	1433445_x_at
Lime1	0.433396		NM_023684		1416869_x_at
1810073N04Rik	0.43334		BB406585	Mm.253403	1427295_at
Svil	0.433252		BM203457	Mm.136791	1460735_at
Cited2;LOC671495	0.432683		Y15163	Mm.272321	1452207_at
Bcl2l14	0.432574		BC025541	Mm.430722	1424814_a_at
Cnr2	0.432494		NM_009924		1450476_at
Asb7	0.432325		NM_080443	Mm.34785	1450363_at
Tm9sf3	0.432203		AV061337	Mm.246440	1416509_at
2210418O10Rik	0.432203		NM_029813	Mm.436749	1449910_at
Ring1	0.432047		NM_009066	Mm.20343	1422647_at
Derl1	0.431426		BB417749	Mm.289387	1437723_s_at
Katna1	0.431375		AK012319	Mm.28127	1450949_at
Ccl7	0.431157		AF128193	Mm.341574	1421228_at
Obfc2a	0.430955		AK015312	Mm.196290	1460521_a_at
Fbxw11	0.430948		AY038079	Mm.28017	1425461_at
Ncaph	0.430866		BC021499	Mm.29786	1423920_at
Arih1	0.430851		BB362210	Mm.392862	1427188_at
Psen1	0.430261		BC014744	Mm.998	1425549_at
AA474455	0.429726		BB428484	Mm.436541	1434569_at
Abcc1	0.429642		NM_008576	Mm.196634	1421378_s_at
Pef1	0.429087		NM_026441	Mm.20818	1448644_at
Bsdc1	0.429059		BF729638	Mm.17918	1427270_a_at
EG666904;Hspa8;LOC621284	0.429056		BC006722	Mm.290774	1420623_x_at
Ccdc16	0.428916		AI530149	Mm.29622	1423339_s_at
Etv6	0.428793		BB068442	Mm.269995	1423401_at
l7Rn6	0.427818		BC003916	Mm.28679	1419352_at
Recql4	0.427604		NM_058214	Mm.18373	1422922_at
Kpna6	0.427528		BG067445	Mm.202358	1426796_at
Ctr9	0.427343		BB459423	Mm.255858	1422680_at
Ddx47	0.42715		BC006843	Mm.166524	1423752_at
Nmd3	0.426648		NM_133787	Mm.21062	1448133_at
Eif3s7	0.426181		NM_018749	Mm.3955	1416100_at
Ranbp5	0.425928		AK017701	Mm.221452	1431706_at
Apex2	0.425597		BC026769		1425954_a_at
Fiz1	0.425356		AF126746	Mm.38911	1423733_a_at
Pex12	0.425165		NM_134025	Mm.102205	1416259_at
Tjp2	0.425114		NM_011597	Mm.104744	1450984_at
Cnn3	0.425008		AV172168	Mm.275555	1436759_x_at
Adprh	0.424732		AF244347	Mm.20047	1448333_at
Magea4	0.424582		NM_020280	Mm.377097	1450594_at
Mosc1	0.424375		AA958845	Mm.272457	1428005_at
Ampd2	0.424258		AK004759	Mm.274335	1426757_at
Prnp	0.42397		BE630020	Mm.648	1448233_at
4933411K20Rik	0.423945		NM_025747	Mm.133623	1420989_at
Zmym3	0.423936		AV370364	Mm.23458	1455017_a_at
Hmmr	0.423686		AF079222	Mm.116997	1450156_a_at
Cpsf3	0.423501		NM_018813	Mm.356778	1422855_at
2010321M09Rik	0.423456		BM120802	Mm.272616	1426347_at
Cstf2	0.423406		BM120662	Mm.67938	1419645_at
Slc25a14	0.423022		NM_011398	Mm.34953	1417154_at
Ccdc104	0.42235		BC005731	Mm.128663	1451442_at
Dlg5	0.4222		BC021314	Mm.68971	1424198_at
Tuba4a	0.421789		AW491660	Mm.1155	1417374_at
2810433K01Rik	0.421764		NM_025581	Mm.283406	1450496_a_at
Wdr12	0.421334		NM_021312	Mm.281079	1448646_at
Riok3	0.42109		NM_024182	Mm.28551	1422650_a_at
Scmh1	0.420556		AB030906	Mm.434315	1426241_a_at
Ccdc25	0.420251		BC025545	Mm.214576	1451799_at
Nr2c1	0.420011		NM_011629	Mm.107483	1418605_at
4930430F08Rik	0.419529		AV312369	Mm.268474	1453468_at
D18Ertd653e	0.419414		BQ032363	Mm.386779	1427182_s_at
Zfp236	0.419027		BC004065	Mm.34438;Mm.394439	1452426_x_at
Shank3	0.419011		NM_021423	Mm.146855	1419137_at
	0.418987		AW208944		1417770_s_at
Rassf3	0.418962		BB703307	Mm.41265	1448546_at
Dld	0.418616		AI647805	Mm.3131	1423159_at
Gnb2	0.418502		NM_010312	Mm.30141	1450623_at
Metap1	0.418489		BG064851	Mm.26833	1426835_at
Rttn	0.418349		BB700837	Mm.772	1436588_at
Nrf1	0.417918		BC005410	Mm.259258	1424787_a_at
Derl2	0.417734		BB389641	Mm.28131	1435101_at
Plk4	0.417478		BB706079	Mm.3794	1426580_at
Dvl2	0.417337		BF466091	Mm.5114	1417207_at
Camk1g	0.416941		AF428262	Mm.40329	1424633_at
Hs1bp3	0.416795		NM_021429	Mm.309954	1421994_a_at
2310022K01Rik	0.416625		AK009476	Mm.290410	1452715_at
[truncated: 20,691 more rows]
