# Supplementary material for: IL-3 and Oncogenic Abl Regulate the Myeloblast Transcriptome by Altering mRNA Stability
Source: PLoS One. 2009 Oct 15;4(10):e7469. doi: 10.1371/journal.pone.0007469 (PMC2758590; doi:10.1371/journal.pone.0007469)
Supplement: Supplemental Table S2 — Unique transcripts according to Entrez ID ranked from most stabilized by IL-3 to least stabilized according to normalized area score. Score shown is the average score of all probe sets that were linked to the given transcript. Gene symbols and Entrez ID identifiers are included. (1.12 MB XLS) [file pone.0007469.s003.xls]

## Sheet: Sheet1
Gene Symbol		Entrez Gene		average
Hbegf		15200		5.07269
Il6		16193		3.8262
Yrdc		230734		3.66936
4921524J17Rik		66714		3.54589
Pik3cd		18707		3.35661
Il4		16189		3.26607
Timm17a		21854		3.25802
Eef1e1		66143		3.25051
Mphosph6		68533		2.98076
Cdkn1a		12575		2.96052
Ell2		192657		2.85522
Mrpl53		68499		2.82366
AI316787		195040		2.80666
Gadd45a		13197		2.69288
Gm561		228715		2.68826
Polr2c		20021		2.66973
Cbwd1		226043		2.62581
Zfp36l1		12192		2.61944
Gch1		14528		2.61096
Kctd10		330171		2.57835
6720460F02Rik		109212		2.53312
Tgds		76355		2.51515
Pdxp		57028		2.45116
2010311D03Rik		109129		2.40463
Nup88		19069		2.40226
Tra2a		101214		2.32637
St3gal4		20443		2.28959
Ankrd32		105377		2.24182
Prkrip1		66801		2.20303
Rrm2		20135		2.20063
Tbpl1		237336		2.19553
2410042D21Rik		72425		2.17707
Tmem24		71764		2.03237
Nt5c3		107569		2.02145
Orc6l		56452		1.99186
Mrpl18		67681		1.96048
Tubg1		103733		1.94073
Mdm2		17246		1.87293
Myd116		17872		1.87096
Aof2		99982		1.87044
Rabggta		56187		1.85617
Tiprl		226591		1.85026
Pdcd2l		68079		1.84694
Tex2		21763		1.84501
Tmem68		72098		1.84402
Rsl1d1		66409		1.84126
Ncdn		26562		1.8289
Plscr1		22038		1.81678
Bcl7b		12054		1.81669
Pdcl3		68833		1.79131
Tmem39a		67846		1.7839
Ehbp1		216565		1.77653
2610209M04Rik		66618		1.77399
Slc2a1		20525		1.77231
Scnm1		69269		1.76409
Flnb		286940		1.76212
Cdc42se1		57912		1.76092
P2ry14		140795		1.71921
Rbm18		67889		1.71634
Taok3		330177		1.70178
Rab3ip		216363		1.68494
Fdft1		14137		1.67172
Tmem129		68366		1.66491
Hdac2		15182		1.66403
Spag7		216873		1.62963
Gtf2e2		68153		1.62772
Rnaseh1		19819		1.61882
Wdr6		83669		1.6118
Cnot3		232791		1.60467
Rnpc3		67225		1.58529
Sip1		66603		1.58483
Mlx		21428		1.58389
Cstf3		228410		1.5836
Cct6a		12466		1.57201
Cmas		12764		1.57184
Nin		18080		1.5715
Pbk		52033		1.57047
Eif3s1		78655		1.56636
Vdac2		22334		1.56368
Cept1		99712		1.56231
Mrto4		69902		1.56119
Pim2		18715		1.55908
Galnact2		78752		1.5521
Riok2		67045		1.54461
Pim1		18712		1.54247
Dync1li1		235661		1.5369
Pin1		23988		1.53638
Fndc3a		319448		1.53525
Pscd2		19158		1.5337
Casp8		12370		1.52968
Lsm8		76522		1.5277
Rad17		19356		1.52547
Tnfsf11		21943		1.51859
Zbed4		223773		1.51506
LOC670271;Tcrg		110067;434531;670271		1.49247
BC020077		230500		1.49114
Slc25a11		67863		1.47153
Ccnb1;Ccnb1-rs1;EG434175;LOC672788		12429;268697;434175;672788		1.46135
Ppme1		72590		1.45581
Lycat		225010		1.447
Clint1		216705		1.4464
AA960436		101985		1.44499
LOC433328;LOC677340;Plscr1		22038;433328;677340		1.44387
Ptpre		19267		1.43363
Nde1		67203		1.43321
Slmo2		66390		1.41589
Nbr1		17966		1.41412
Ttc5		219022		1.38862
H2afx		15270		1.38844
Ctps		51797		1.3799
Nap1l4		17955		1.37805
Mllt11		56772		1.37619
Psmd12		66997		1.37479
Myct1		68632		1.37143
Btbd10		68815		1.36767
Crsp8		68975		1.35959
Ube1c		22200		1.35842
D030056L22Rik		225995		1.35275
Imp3		102462		1.35093
Rbm13		67920		1.3443
Vta1		66201		1.34198
Ezh2		14056		1.33908
Nup37		69736		1.33908
Chmp7		105513		1.33255
Tspan14		52588		1.3265
Slc33a1		11416		1.31991
Tnfrsf21		94185		1.31957
Map4k5		399510		1.31626
Nkiras1		69721		1.31458
Mrpl32		75398		1.31176
6330577E15Rik		67788		1.30973
Ndufaf1		69702		1.30551
Arl6ip6;LOC674449		65103;674449		1.30521
Dynll1		56455		1.30347
Tmem63b		224807		1.29164
Cited2		17684		1.28845
Spag5		54141		1.28577
Nup160		59015		1.28505
Hk2		15277		1.27785
Ttc1		66827		1.27609
Atp6v1d		73834		1.27609
Zfp740		68744		1.26854
Pcbp1		23983		1.26622
Ccnb1;Ccnb1-rs1		12429;268697		1.26447
Atpbd1b		100210		1.26051
Rassf2		215653		1.25991
Kif2c;LOC631653		631653;73804		1.2578
Txndc9		98258		1.25739
Ier2		15936		1.25339
Cdc45l		12544		1.25106
Eif4a1		13681		1.25058
Txnip		56338		1.24838
Polr1e		64424		1.24815
2510039O18Rik		77034		1.24331
Magmas		66449		1.24225
Nup35		69482		1.241
Rcc1		100088		1.23794
Mxi1		17859		1.23506
Myb		17863		1.23066
Ube2w		66799		1.22993
Swap70		20947		1.22135
Osgin2		209212		1.22098
Nek2		18005		1.22072
Ccne2		12448		1.21933
Tor1a		30931		1.21912
Actr8		56249		1.21894
Ciao1		26371		1.21777
BC021523		223752		1.2176
Ccdc58		381045		1.21738
Fxr2		23879		1.2158
Icam1		15894		1.20757
Golga5		27277		1.20587
BC057552		212123		1.20149
Cd48		12506		1.19473
Fdps		110196		1.18683
Sh3bp1		20401		1.18028
Gpsm1		67839		1.17618
Farsa		66590		1.17615
Trip11		109181		1.17605
4930566A11Rik		75871		1.17564
Lrrc48		74665		1.17215
Rfwd3		234736		1.1718
Pfkp		56421		1.17082
Wdr74		107071		1.16797
Hax1		23897		1.16659
1810055G02Rik		72056		1.1643
Ccdc99		70385		1.15895
Pot1a		101185		1.15016
Ywhag		22628		1.14559
Hectd1		207304		1.14143
9430016H08Rik		68115		1.13674
Cct7		12468		1.1349
Hnrpf;LOC637008;LOC672616		637008;672616;98758		1.13478
Reps1		19707		1.13426
Ktn1		16709		1.13379
Chchd4		72170		1.13274
Cklf		75458		1.13266
Eya2		14049		1.13127
Fasn		14104		1.1294
Gtpbp4		69237		1.12464
Ccdc59		52713		1.12258
Garnl1		56784		1.12247
Vegfc		22341		1.1215
Jagn1		67767		1.11769
Cdc20		107995		1.11718
Gtf2f2		68705		1.11593
Aurka		20878		1.11582
2310028N02Rik		66950		1.1141
Grasp		56149		1.11326
Tmem185b		226351		1.11265
2900006A08Rik		72857		1.11147
Cnot8		69125		1.11128
Cherp		27967		1.10886
D030051N19Rik		228361		1.10738
Serpinb1a		66222		1.10548
Ccnh;LOC672655		66671;672655		1.09314
Pla2g4a		18783		1.08722
Arhgap17		70497		1.08643
Tera		56306		1.07969
Gpr125		70693		1.07959
Chac2		68044		1.07545
EG666634;H2afz;LOC675899		51788;666634;675899		1.07445
EG632248;Sfrs3		20383;632248		1.07435
Ldlr		16835		1.07372
Sap30		60406		1.06996
B230342M21Rik		100637		1.06674
Ing3		71777		1.06578
Depdc1a		76131		1.06293
Dctn6		22428		1.06137
Peli1		67245		1.06078
Slc25a33		70556		1.06038
Lass2		76893		1.05552
Parp8		52552		1.0549
Rdh11		17252		1.05484
Chmp1b		67064		1.05443
Bag2		213539		1.05172
Slamf1		27218		1.05078
Ppp2r1b		73699		1.04938
Stx12		100226		1.0456
Vti1b		53612		1.0448
EG666904;Hspa8;LOC621284;LOC669493		15481;621284;666904;669493		1.04301
Slc4a7		218756		1.042
Mrgpra4		235854		1.03596
Sfrs16		53609		1.03589
Chic2		74277		1.03313
Alas1		11655		1.03221
Rad18		58186		1.02586
Gtl3		14894		1.01945
Cdc6		23834		1.01324
Dhx38		64340		1.00813
Zc3hc1		232679		1.00732
Lrmp		16970		1.00667
Eif4a2		13682		1.00361
LOC638774;Mki67		17345;638774		1.00138
Klf16		118445		0.994547
0910001A06Rik		223601		0.99034
Mtrr		210009		0.989914
Oxnad1		218885		0.989781
Eftud1		101592		0.988715
4930461P20Rik		78244		0.988181
Smek1		68734		0.987387
Ccdc43		52715		0.986707
Egln2		112406		0.986479
Mcm3ap		54387		0.98622
Sos2		20663		0.986084
Zfp330		30932		0.98249
Tpx2		72119		0.976926
Slc37a1		224674		0.976185
Plaur		18793		0.975959
Amd1;Amd2		11702;11703		0.972794
Rbmx2		209003		0.971523
B3gnt2		53625		0.970551
Dynll1;EG627788;LOC672375		56455;627788;672375		0.970316
Ccdc127		67433		0.969929
Sf3a3		75062		0.968848
Usp18		24110		0.968533
Mtvr2		17826		0.967085
Ranbp9		56705		0.96675
Hmox1		15368		0.965902
M6prbp1		66905		0.964487
Dsn1		66934		0.96413
Pgs1		74451		0.963327
Slain1		105439		0.961874
Lce1f		67828		0.959201
Slc30a6		210148		0.95889
Fbxo18		50755		0.957773
Sc4mol		66234		0.957121
Serpinb6b		20708		0.956018
Atf4		11911		0.955539
C230093N12Rik		98952		0.955395
Ate1		11907		0.949273
Derl2		116891		0.948581
Asf1a		66403		0.94799
Hsp110		15505		0.947986
Chordc1		66917		0.947659
Zc3h8		57432		0.946228
Polb		18970		0.9457
Rbpms2		71973		0.944396
4632417K18Rik		107373		0.94339
Rrp15		67223		0.943246
Pip5k1b		18719		0.94208
Rrs1		59014		0.94153
Nup93		71805		0.940973
Ibrdc3		75234		0.93948
BC046331		230967		0.939073
Dync1h1		13424		0.935854
Sfrs3		20383		0.935264
Tacc3		21335		0.935148
Suhw3		208968		0.934749
Tsg101		22088		0.934449
Dlx1		13390		0.933891
AI848100		226551		0.930184
Tjp1		21872		0.929355
Kif2c		73804		0.927396
Gbl		56716		0.92705
Ndrg1		17988		0.92485
Helb		117599		0.924417
Vprbp		321006		0.924047
Tollip		54473		0.923182
Dimt1		66254		0.922814
LOC640502;Uap1		107652;640502		0.922667
Lin9		72568		0.922347
D430028G21Rik		228607		0.920816
AI586015		56792		0.919055
Dock8		76088		0.91731
Dazap1		70248		0.916758
Lpin1		14245		0.916547
Rnps1		19826		0.915981
Ppp4r2		232314		0.915323
Anln		68743		0.913076
Gabpb1		14391		0.912759
Jmjd1a		104263		0.911679
Pde6d		18582		0.910919
Pycr2		69051		0.910851
LOC675560;Map4k3		225028;675560		0.910683
Mitd1		69028		0.906566
C230052I12Rik		101831		0.906245
Chst12		59031		0.905364
Hdhd2		76987		0.902726
Ckap2		80986		0.901975
Eif3s10		13669		0.90071
Max		17187		0.900034
Shprh		268281		0.899015
Ube2c		68612		0.898657
Cdkn2d		12581		0.898518
Ccng2		12452		0.898322
Rad21		19357		0.895374
Utx		22289		0.894487
1700003N22Rik;AI840826		229049;407243		0.893983
Anks1		224650		0.888275
2010309E21Rik		66488		0.887394
Eif1b		68969		0.886472
Ndc80		67052		0.885997
Amd1		11702		0.882995
Ddi2;Rsc1a1		68817;69994		0.882391
Arcn1		213827		0.881396
Sp3		20687		0.881007
1700123O20Rik		58248		0.880681
LOC626830;Sf3a3		626830;75062		0.880262
Ddx24		27225		0.878606
Tpst1		22021		0.877122
Arpc1a		56443		0.876154
Casp7		12369		0.875449
Hmgb2;LOC678110;LOC678341		678110;678341;97165		0.875205
Stx7		53331		0.872947
Ube2s		77891		0.872533
Mapk6		50772		0.87248
Rpp30		54364		0.871099
Rab1		19324		0.869323
Gng3		14704		0.866971
Blzf1		66352		0.866063
Bud13		215051		0.863675
Picalm		233489		0.861349
Tmem2		83921		0.860545
Pip5k2c		117150		0.860325
Srp68		217337		0.856671
Ccne1		12447		0.856561
Gosr1		53334		0.853857
2810021B07Rik		66308		0.853186
2310066E14Rik		75687		0.84424
Gadd45gip1		102060		0.842088
Slc41a1		98396		0.84161
Pola2		18969		0.840723
Pxmp3		19302		0.838716
Frg1		14300		0.835442
Taf9		108143		0.833181
Ddx42		72047		0.833033
Aim2		383619		0.832103
Hnrpf		98758		0.831587
Fxr1h		14359		0.829684
Eapp		66266		0.829258
Stambp		70527		0.827511
Vps4a		116733		0.827237
Srprb		20818		0.825832
Sec23ip		207352		0.824791
Gga1		106039		0.824584
Mrpl50		28028		0.820648
Vps26a		30930		0.82042
Adrm1		56436		0.820372
Fastkd2		75619		0.819613
Zbtb22		81630		0.819399
2610307O08Rik		72512		0.818713
Dynlt1;LOC671261		21648;671261		0.816338
D6Wsu163e		28040		0.816006
Tgtp		21822		0.815276
4933426M11Rik		217684		0.814706
1110059E24Rik		66206		0.812762
D17H6S56E-5		110956		0.811735
Arih1		23806		0.811349
Mid1ip1		68041		0.811052
Il15ra		16169		0.810242
Sla		20491		0.809292
Adcy7		11513		0.809227
Rabep1		54189		0.808285
Fgd6		13998		0.807646
Pml		18854		0.80745
Mrps22		64655		0.806672
Acbd3		170760		0.806432
2810452K22Rik;LOC640972		640972;67236		0.805429
Prkch		18755		0.805278
Evi2b		216984		0.804506
Jmjd2c		76804		0.804374
Mafg		17134		0.801937
Fcgr1		14129		0.801688
Slc35c1		228368		0.801431
Ube2n		93765		0.800988
Utp18		217109		0.800623
Clec2i		93675		0.797819
Snrpd1		20641		0.796046
Wbp4		22380		0.79503
Cdc25a		12530		0.794614
Mki67ip		67949		0.793596
Hmgcr		15357		0.793144
Sec13		110379		0.792731
Ltbr		17000		0.791458
Sertad2		58172		0.790782
Ing4		28019		0.79058
Gramd1a		52857		0.790171
Mrpl55		67212		0.790098
Cpeb2		231207		0.789525
Aff4		93736		0.788942
Galnt11		231050		0.787996
Ube2t		67196		0.787142
Cul7		66515		0.786934
Slfn2		20556		0.786708
Rnf167		70510		0.786272
Srgap2		14270		0.784822
Pcgf1		69837		0.784698
Hiatl1		66631		0.784478
Srm		20810		0.78427
BC013529		215751		0.783196
Hmox2		15369		0.781741
Mrps31		57312		0.781188
C78339		97863		0.78117
1500003O22Rik		101867		0.780893
Cd300lf		246746		0.778921
Fut8		53618		0.778276
Ifi47		15953		0.775393
Pafah1b2		18475		0.774617
Hook2		170833		0.774607
Senp3		80886		0.774512
Kin		16588		0.774448
Yipf3		28064		0.773929
Dctn3		53598		0.773632
3732413I11Rik		74315		0.772632
AU021838;Prps1		19139;328099		0.772585
Hmgcs1		208715		0.771908
AW060207		231571		0.771811
Arrb2		216869		0.770878
Dlg7		218977		0.770624
1110001A07Rik		66140		0.769176
Cstf2		108062		0.768165
Arhgef18		102098		0.766831
Wdr48		67561		0.766023
Rbm12		75710		0.765749
Cables2		252966		0.763674
Ets2		23872		0.762531
E2f8		108961		0.761314
Slc35b4		58246		0.760637
Clk3		102414		0.760235
Pdcl		67466		0.759588
Slc16a1		20501		0.759486
Edc4		234699		0.757214
6230416J20Rik		230376		0.757064
Mef2a		17258		0.757059
Fbxo8		50753		0.755458
Dapp1		26377		0.755057
Tsen34		66078		0.754643
0610013E23Rik		76892		0.754376
Nup107		103468		0.754313
Nat11		70999		0.753766
Dmtf1		23857		0.753712
Ggta1		14594		0.753519
Cno		117197		0.752166
Ddx59		67997		0.752102
Ppp2r2a		71978		0.751733
Mrps12		24030		0.750245
Ubadc1		98766		0.749046
Tars		110960		0.748388
Anapc2		99152		0.747507
Pik3ap1		83490		0.744433
Depdc7		211896		0.744173
2410004B18Rik		66421		0.744116
Nfyc		18046		0.742812
Ngdn		68966		0.739575
Hspa5		14828		0.73868
EG328825;EG665330;LOC194197;LOC235424;Rpl11		194197;235424;328825;665330;67025		0.736389
Terf1		21749		0.736298
Nab2		17937		0.735825
Gtf3c1		233863		0.735188
Safb		224903		0.73476
Rgs2		19735		0.73452
Srfbp1		67222		0.734452
Tmem85		68032		0.734193
Dhx15		13204		0.733102
Ccnd3		12445		0.732916
Mark3		17169		0.732441
Aggf1		66549		0.73184
Hspa8		15481		0.730863
Rars		104458		0.730462
Tipin		66131		0.728226
Nfe2l2		18024		0.72821
Hs6st1		50785		0.72516
Pus1		56361		0.723254
Egr1		13653		0.723135
Spg20		229285		0.721985
Mcm7		17220		0.721902
Slc3a2		17254		0.719162
Metrnl		210029		0.718638
Appbp1		234664		0.717423
Sf4		70616		0.716833
Rnf4		19822		0.716185
Pex3		56535		0.714935
Zcchc9		69085		0.714741
LOC675366;Map3k5		26408;675366		0.713319
Xab1		74254		0.711852
AI481105		98999		0.710481
Nsmaf		18201		0.708988
Lysmd1		217779		0.708852
Stambpl1		76630		0.707782
Casp3		12367		0.706399
Furin		18550		0.705502
Nol11		68979		0.704982
Zfp235		56525		0.704887
Msh6		17688		0.704725
Evi2a;Evi2b		14017;216984		0.704148
Galnt3		14425		0.704059
Usp33		170822		0.703518
Dynlt1		21648		0.702351
Tuba8		53857		0.701055
Ppat		231327		0.700611
Insig2		72999		0.700006
Gpr34		23890		0.69925
Clk4		12750		0.698622
Ttrap		56196		0.698421
B230219D22Rik		78521		0.69824
Cops3		26572		0.696692
Rnf135		71956		0.696177
Gcnt1;LOC635918		14537;635918		0.695871
Prpf38a		230596		0.695216
St8sia4		20452		0.693155
1200003C05Rik		104771		0.692061
Ube3a		22215		0.691201
Arl6ip2		56298		0.69008
Ube2z		268470		0.689607
Uchl3;Uchl4		50933;93841		0.6882
Jundm2		81703		0.687573
Phf20l1		239510		0.686661
4933424B01Rik		71177		0.686557
Saa3		20210		0.686447
Cntrob		216846		0.685542
Slc8a3		110893		0.684376
Erg		13876		0.683843
Btbd2		208198		0.682593
Cdc5l		71702		0.682207
Dhrs7b		216820		0.681716
Gcc2		70297		0.681663
Esf1		66580		0.680728
Pten		19211		0.680317
Pscd1		19157		0.680198
Tbc1d15		66687		0.67957
Dhx8		217207		0.678478
Znhit3		448850		0.677278
Tmem110		69179		0.676543
Gypc		71683		0.675299
Mapkapk5		17165		0.67509
Hmgb2;LOC433785;LOC678110;LOC678341		433785;678110;678341;97165		0.674273
Snapc3		77634		0.6737
Rars2		109093		0.672666
Ptpn2		19255		0.671478
Apobec3		80287		0.66813
Tox4		268741		0.668027
Aytl2		210992		0.667846
Dlat		235339		0.66561
1190005P17Rik		66225		0.665272
Abcc1		17250		0.664212
Tap2		21355		0.663417
Jmjd1b		277250		0.661639
Tbx2		21385		0.658425
Zfyve16		218441		0.65829
Aurkb		20877		0.656264
3110043O21Rik		73205		0.655469
Kifc1;LOC638962;LOC671944;LOC676980		16580;638962;671944;676980		0.655203
Nfxl1		100978		0.654783
Nipbl		71175		0.654273
E2f5		13559		0.654096
Smarcd1		83797		0.6529
Cpt2		12896		0.647522
Leprotl1		68192		0.646266
Pom121		107939		0.64612
Nagk		56174		0.645452
Tirap		117149		0.645062
Fbxo25		66822		0.643555
Thumpd1		233802		0.642983
4933428G09Rik		66768		0.642203
Jmjd5		77035		0.642111
Ccdc120		54648		0.641917
Cenpk		60411		0.638053
Psmc6		67089		0.637753
Pwp1		103136		0.637101
Plk3		12795		0.637059
Mapkbp1		26390		0.63568
Gpr180		58245		0.635457
Smn1		20595		0.635099
Mthfd2		17768		0.634084
Lrrc41		230654		0.633251
Zmynd19		67187		0.632826
Pax7		18509		0.632559
B4galt3		57370		0.631835
BC028440		232987		0.630722
Slc35e1		270066		0.62958
Pstpip2		19201		0.629128
Mrps34		79044		0.628716
Rbbp8		225182		0.627949
Aatf		56321		0.62723
Otub2		68149		0.625455
Cdc2a		12534		0.625327
Nup153		218210		0.624456
1810049H19Rik;Prss1;Try10;Try4		114228;22074;435889;436522		0.624012
Tspyl1		22110		0.623541
Golga3		269682		0.622066
Syvn1		74126		0.62185
Ptgir		19222		0.621214
Daglb		231871		0.620583
Cops8		108679		0.619317
Sar1b		66397		0.619232
Tnks2		74493		0.618862
Vdac3		22335		0.618272
Rybp		56353		0.618031
Clcn3		12725		0.61655
Dmxl1		240283		0.616137
Crlf3		54394		0.615352
Epgn		71920		0.615336
Cirh1a		21771		0.614623
Rcsd1		226594		0.613388
Moap1		64113		0.613196
5830411G16Rik		78937		0.612797
Tcp1		21454		0.612635
2010008E23Rik		72053		0.612428
LOC384939;Mrpl21		353242;384939		0.612261
Fut7		14347		0.610712
Traf3ip2		103213		0.609918
Slc7a7		20540		0.609521
Slc38a2		67760		0.609134
Centg3		213990		0.607223
Strn3		94186		0.606663
EG627557;Ncoa4		27057;627557		0.606599
Adfp		11520		0.606268
Sfrs2ip		72193		0.605567
Copb1		70349		0.605162
Pgm2		72157		0.603906
Tnfsf9		21950		0.603193
Rps6kc1		320119		0.603179
2500003M10Rik		66511		0.602937
Nup188		227699		0.602649
Rasa3		19414		0.602492
Spryd3		223918		0.602362
Orc5l		26429		0.600891
Bid		12122		0.600822
Tmem131		56030		0.600234
Raf1		110157		0.600196
Lcn8		78076		0.599846
Hibch		227095		0.599281
Prei3		19070		0.598945
Tom1l1		71943		0.597895
0610009B22Rik		66050		0.595926
Arhgap10		78514		0.594422
Gtf3c2		71752		0.594389
Vrk1		22367		0.593735
Cbx6		494448		0.592755
Cdk8		264064		0.592673
Cse1l		110750		0.592565
Panx1		55991		0.592255
Tyw1		100929		0.591712
Dnajc14		74330		0.591158
Cenpq		83815		0.591139
Lamp3;LOC671770;Ppid		239739;671770;67738		0.590748
Sec23b		27054		0.590515
Sass6		72776		0.590466
Krt5		110308		0.58882
Cdk9		107951		0.587806
EG665008;Hnrpf;LOC637008;LOC672616		637008;665008;672616;98758		0.586142
D11Ertd497e		52626		0.585592
Tarbp2		21357		0.584841
Actr3		74117		0.584577
Prkce		18754		0.583344
U2af1		108121		0.582951
Map3k4		26407		0.582643
Ncapg		54392		0.582221
Cbr4		234309		0.581412
Anapc7		56317		0.5793
LOC639905;Sap30bp		57230;639905		0.57769
Rb1		19645		0.576498
Metap1		75624		0.576304
Oprs1		18391		0.575761
1200015F23Rik		67809		0.575584
Xpo5		72322		0.574857
Zfp503		218820		0.573762
H3f3b		15081		0.572115
Nedd4l		83814		0.570218
Lama5;LOC671909		16776;671909		0.569713
Csnk1e		27373		0.56928
Cldn19		242653		0.568682
Dnajb9		27362		0.568478
Plxnd1		67784		0.568087
Pcp4l1		66425		0.567258
Tcfap4		83383		0.566775
Pus3		67049		0.566715
Cyp17a1		13074		0.566683
Gria3		53623		0.566171
Chd6		71389		0.563685
Psmc5		19184		0.563578
Unk		217331		0.563452
Mcm2		17216		0.563273
Mcoln2		68279		0.56326
Tmem60		212090		0.563001
C77691		97222		0.562335
Pgam5		72542		0.561672
Gopc		94221		0.561652
Hsd11b1		15483		0.561451
Pnpla8		67452		0.561376
Fbs1		14123		0.560332
Dhx30		72831		0.55885
Tsr1		104662		0.557219
LOC635551;LOC641190;Pnpt1		635551;641190;71701		0.556313
Lace1		215951		0.554705
Adss		11566		0.554595
1810009A15Rik		66276		0.554537
Pgm1		66681		0.554083
BC002216		79554		0.553103
Dph1;RP23-143A14.5		116905;246257		0.5523
Rbm43		71684		0.551261
Ostf1		20409		0.55083
Polr3d		67065		0.550698
Exosc10		50912		0.550233
Fes		14159		0.550194
Nbeal2		235627		0.549638
Cep55		74107		0.549521
Adar		56417		0.549045
Wsb1		78889		0.548208
BC024868		232947		0.547627
Mycbpap		104601		0.547274
4732495E13Rik		223693		0.546734
Arhgef2		16800		0.544198
Krtap5-5		114666		0.543999
LOC546321;LOC673774;Tomm20		546321;673774;67952		0.54383
Mrps30		59054		0.543609
H2-Ke2		14976		0.543194
Ptges2		96979		0.54276
Exosc8		69639		0.541887
Pvr		52118		0.541038
Slc35b3		108652		0.540478
Brunol4		108013		0.539779
Apaf1		11783		0.539348
Rbp4		19662		0.538271
Krcc1		57896		0.538232
Trub2		227682		0.537469
Fbxl14		101358		0.537228
C230091D08Rik		330544		0.537112
Coasy		71743		0.537059
Itpr1		16438		0.536607
Slc16a6		104681		0.536402
Ercc6l		236930		0.535851
Rnf126		70294		0.535285
Gfi1b		14582		0.534794
Zdhhc6		66980		0.534741
Zfp68		24135		0.534432
Dub2;Dub2a		13532;384701		0.533953
Slc30a5		69048		0.533504
Ruvbl2		20174		0.532775
Samd10		229011		0.532667
Magi2		50791		0.530802
Bsdc1		100383		0.529562
Atr		245000		0.528347
Rab5a		271457		0.527235
Preb		50907		0.527035
Paf1		54624		0.526684
Wasf2		242687		0.526668
Dennd4c		329877		0.525108
Trim23		81003		0.524998
Bclaf1		72567		0.524579
Pms2		18861		0.524273
Mageb1;Mageb2;Mageb3		17145;17146;17147		0.523937
Rras2		66922		0.523251
Utp20		70683		0.522216
Fahd1		68636		0.522062
Rab8b		235442		0.522061
Tlr2		24088		0.522023
Nr2c1		22025		0.521882
Eed		13626		0.521571
Hnmt		140483		0.521531
E430028B21Rik		211948		0.520579
Tpp2		22019		0.519671
Syk		20963		0.518927
AA675344		100552		0.518343
Cd2bp2		70233		0.518264
Cbx4		12418		0.517018
Morc3		338467		0.516437
Tpst2		22022		0.516292
1500011H22Rik		68948		0.515388
Tceb3		27224		0.515349
Odf2l		52184		0.515006
Naip2		17948		0.514949
Abt1		30946		0.514772
C330027C09Rik		224171		0.514595
Prc1		233406		0.513367
Fbxl10		30841		0.513192
Lyar		17089		0.512823
2210021J22Rik		72355		0.510794
Nfe2		18022		0.510435
Bysl		53414		0.509657
Crsp3		70208		0.507776
Tssc1		380752		0.507594
Ugcg		22234		0.507233
Pdik1l		230809		0.506998
Pscdbp		227929		0.506815
D19Wsu162e		226178		0.505881
Eefsec		65967		0.505118
Rbm22		66810		0.504938
Clasp1		76707		0.504755
Nfya		18044		0.504138
Sap30bp		57230		0.502611
Zfp120		104348		0.501632
Mrps23		64656		0.501581
Cnga1		12788		0.501153
Hells		15201		0.50109
Rbm17		76938		0.501059
Rfc4		106344		0.500852
Kif13a		16553		0.500673
Zfp426		235028		0.500642
Prmt1		15469		0.500375
Cdc23		52563		0.500352
Centd3		106952		0.500338
Tfg		21787		0.500035
1700040I03Rik		73327		0.499564
Serinc1		56442		0.49869
Rbmxrt		19656		0.498618
Wdr57		66585		0.497639
Stat4		20849		0.496978
Mnat1		17420		0.4966
LOC672274		672274		0.496599
Sqstm1		18412		0.496442
Rngtt		24018		0.496129
Eif2b4		13667		0.495176
LOC674449		674449		0.494765
Uqcrfs1		66694		0.49442
Plekho1		67220		0.494349
Zfpl1		81909		0.493582
Zfp259		22687		0.491742
Mtx2		53375		0.491227
Mrps18b		66973		0.49122
Gcs1		57377		0.490907
Wdr75		73674		0.490843
Ncaph		215387		0.490573
Zbtb17		22642		0.490359
Ccdc132		73288		0.490216
Atg4d		235040		0.489885
Nr2f6		13864		0.489241
Mtif2		76784		0.48873
Mare		17168		0.488456
2210018M11Rik		233545		0.48624
Cnot1		234594		0.486131
Ss18		268996		0.484818
Rab24		19336		0.484663
39147		223455		0.483919
Igk-V21		692179		0.482924
Mettl5		75422		0.482888
Nup54		269113		0.482758
Smtnl1		68678		0.482043
Eif4e;LOC630527		13684;630527		0.481634
Kif20a		19348		0.481376
6330407G11Rik		68050		0.48104
Gtpbp3		70359		0.480877
2010012C16Rik		66441		0.480228
Ehbp1l1		114601		0.480173
Ttc7b		104718		0.478813
Grpel2		17714		0.478711
BC053440		234344		0.478473
Ccdc117		104479		0.478305
Dnajb12		56709		0.477648
EG544973;H3f3a;LOC625328;LOC669889;LOC670535;LOC675719		15078;544973;625328;669889;670535;675719		0.477409
Snx2		67804		0.477354
Ythdf2		213541		0.477186
Mtnr1a		17773		0.477117
Nedd1		17997		0.476516
Metap2		56307		0.475722
Zdhhc5		228136		0.475071
AU020772		277939		0.474834
Plec1		18810		0.474395
Slc25a46		67453		0.474105
Irf5		27056		0.4735
Klhdc5		232539		0.472873
AU022870		231874		0.471618
Chd1		12648		0.471462
Trim16		94092		0.471139
Recql5		170472		0.470812
Ckap5		75786		0.470547
Nmd3		97112		0.469839
Cdc25c		12532		0.469331
Sart3		53890		0.469244
Ebag9		55960		0.469237
Rbm14		56275		0.469181
2210016L21Rik		72357		0.468675
Peg12		27412		0.468671
Zzz3		108946		0.468402
BC025076		216829		0.467739
Suv39h2		64707		0.467723
Samd8		67630		0.467457
Nat12		70646		0.467226
Ubr2		224826		0.46621
Wrnip1		78903		0.46604
Pbef1		59027		0.465466
Nploc4		217365		0.465273
Ndel1		83431		0.464771
Zfp650		68795		0.464657
D930015E06Rik		229473		0.464147
Sacm1l		83493		0.462708
Ccdc6		76551		0.462584
Map3k3		26406		0.462292
Rhot1		59040		0.461503
Brd2		14312		0.461216
Inpp5d		16331		0.460279
Dock5		68813		0.458662
Sec24d		69608		0.458266
2310044G17Rik		217732		0.457877
Mrpl16		94063		0.457358
Cks1b		54124		0.456945
Plcg2		234779		0.45652
1700023B02Rik		66935		0.455787
LOC675851		675851		0.455647
Zfp110		65020		0.455009
Nrip2		60345		0.454905
Igsf8		140559		0.454805
Pqbp1		54633		0.454712
Siah1a;Siah1b		20437;20438		0.454552
Pelp1		75273		0.45448
Best2		212989		0.454091
Sdccag8		76816		0.453454
Dck		13178		0.451827
Rab33b		19338		0.451812
Abhd10		213012		0.450961
D17892		97670		0.450895
Flot1		14251		0.450615
Nrbp1		192292		0.450132
Pter		19212		0.449956
Spsb3		79043		0.449352
l7Rn6		67669		0.449249
Enpp4		224794		0.449077
Dscr3		13185		0.448811
Gpatch8		237943		0.448441
Rgs1		50778		0.448187
Ddr2		18214		0.448155
Fbxo33		70611		0.447538
Kif11		16551		0.44688
Tenc1		209039		0.445106
Myst2		217127		0.444315
Ppm1b		19043		0.444263
Csk		12988		0.444186
Mrps18a		68565		0.444055
Ptplad1		57874		0.443958
Pole2		18974		0.443772
Zfp688		69234		0.443722
BC032204		108101		0.443691
1810029B16Rik		66282		0.443241
Tas1r3		83771		0.442711
Tbn		63856		0.442292
Actr10		56444		0.441859
Fli1		14247		0.44168
EG668155;LOC669536;Rnf26		213211;668155;669536		0.441636
Usp16		74112		0.440447
Fez2		225020		0.440228
Tomm20		67952		0.439337
Zfp294		78913		0.438957
Rexo4		227656		0.438205
D2Ertd93e		51842		0.437763
Ubn1		170644		0.43754
LOC433261;LOC677515;Morf4l2		433261;56397;677515		0.437437
Pcm1		18536		0.437339
BC016423		105203		0.437212
Pde7b		29863		0.437123
Nupl1		71844		0.43711
Pdcd2		18567		0.437014
Zfp703		353310		0.435977
1810047C23Rik		192169		0.434976
Lrrc1		214345		0.434801
Fbxl3		50789		0.432892
Cited2;LOC671495		17684;671495		0.432683
Cnr2		12802		0.432494
Asb7		117589		0.432325
2210418O10Rik		76958		0.432203
Tnfrsf12a		27279		0.432174
Dcp1a		75901		0.432101
Ring1		19763		0.432047
Katna1		23924		0.431375
Ccl7		20306		0.431157
Vps39		269338		0.430835
AA474455		231151		0.429726
Trip13		69716		0.429413
Pef1		67898		0.429087
EG666904;Hspa8;LOC621284		15481;621284;666904		0.429056
Stk3		56274		0.428927
Etv6		14011		0.428793
Recql4		79456		0.427604
Eif3s7		55944		0.426181
Fiz1		23877		0.425356
Pex12		103737		0.425165
D1Ertd622e		52392		0.424869
Magea4		17140		0.424582
Mosc1		66112		0.424375
2010321M09Rik		69882		0.423456
Slc25a14		20523		0.423022
Rsrc2		208606		0.422984
Ccdc104		216618		0.42235
Dlg5		71228		0.4222
Trappc5		66682		0.421745
Scmh1		29871		0.420556
Ccdc25		67179		0.420251
Zeb1		21417		0.420159
Creb3		12913		0.419976
4930430F08Rik		68281		0.419529
Zfp236		0;329002		0.419027
Shank3		58234		0.419011
Dld		13382		0.418616
Ranbp10		74334		0.418546
Gnb2		14693		0.418502
Rttn		246102		0.418349
Luc7l		66978		0.417855
Mybbp1a		18432		0.417772
Cflar		12633		0.417392
Camk1g		215303		0.416941
Jtv1		231872		0.416739
Ccnb1		268697		0.416714
2310022K01Rik		71909		0.416625
Mfsd8		72175		0.416461
Ppif		105675		0.416158
LOC630539		630539		0.416064
Trp53i13		216964		0.415866
Cep250		16328		0.415828
Abca8b		27404		0.415771
Klrc2;Klrc3		16642;58179		0.415556
Pdcd7		50996		0.415446
Epb4.1		269587		0.415389
Rapgef3		223864		0.415267
Tmem168		101118		0.414903
Hist1h4a;Hist1h4b;Hist1h4c;Hist1h4h;Hist1h4i;Hist1h4j;Hist1h4k;Hist1h4m		319155;319158;319159;319160;319161;326619;326620;69386		0.414554
Mylip		218203		0.414545
Sephs2		20768		0.414534
Bxdc5		70285		0.413943
Gtf2i;LOC669007		14886;669007		0.413702
Six1		20471		0.413372
Cope		59042		0.411633
Pias4		59004		0.411561
Il21r		60504		0.411468
Sec24b		99683		0.411064
Tinf2		28113		0.410689
Mbd6		110962		0.410602
Zdhhc9		208884		0.410419
Ifngr1		15979		0.410065
Mthfs		107885		0.409968
Amotl2		56332		0.409219
Lrp10		65107		0.408801
Psen1		19164		0.408682
Cox15		226139		0.408661
Apex2		77622		0.408578
Cul3		26554		0.40848
Srrm2		75956		0.408355
Zubr1		69116		0.40833
LOC625094;Ran		19384;625094		0.407991
Pip5kl1		227733		0.407445
Ube2j2		140499		0.406979
Zfp36		22695		0.406547
Hrh4		225192		0.406469
Psmc4		23996		0.40513
Arid3b		56380		0.40417
Mis12		67139		0.404127
Ctnnb1		12387		0.402721
Agmat		75986		0.402338
Dgka		13139		0.400585
1110002N22Rik		68550		0.400503
Wdhd1		218973		0.400477
Qrich1		69232		0.400426
Csf2rb1;Csf2rb2		12983;12984		0.400188
Nfkbil1		18038		0.400151
2810410M20Rik		66310		0.399633
9430023L20Rik		68118		0.399514
Gpatc4		66614		0.399346
EG434179		434179		0.399321
Birc5		11799		0.39918
Elmo3		234683		0.399143
Hspd1		15510		0.399055
Psmd5		66998		0.398886
Tob1		22057		0.398715
Pik3r1		18708		0.398554
C79407		217653		0.398512
Pex13		72129		0.39843
Mgea5		76055		0.398313
Lypla3		192654		0.39829
Slc4a2		20535		0.398139
BC003993		80744		0.397865
Bcl11b		58208		0.397739
EG383032;Rps17		20068;383032		0.397137
Tmem5		216395		0.396979
Ints3		229543		0.396925
Hspa14		50497		0.39683
Fem1a		14154		0.396259
Ccpg1		72278		0.395614
Nup50		18141		0.395178
Emilin1		100952		0.39485
Stard3		59045		0.394723
Zdhhc12		66220		0.394587
Erp29		67397		0.39458
Phf10		72057		0.394115
Slfn3		20557		0.394007
Syf2		68592		0.3939
Lyl1		17095		0.393868
Klhdc8a		213417		0.393618
Nxf7		170722		0.393003
Rheb		19744		0.392512
Necap1		67602		0.392183
Irgm		15944		0.391926
Elf1		13709		0.391811
1110007M04Rik		68493		0.391777
Hrbl		231801		0.391707
Ptpn12		19248		0.390851
Gtse1		29870		0.39079
Zfp143		20841		0.38977
Fbxo15		50764		0.389587
1190002N15Rik		68861		0.38921
D10Wsu102e		28109		0.388859
Rab8a		17274		0.388817
Bxdc2		67832		0.388685
Jmjd2b		193796		0.388252
Armet		74840		0.388057
Degs2		70059		0.387356
Macf1		11426		0.387027
Duoxa2		66811		0.38663
Acacb		100705		0.385951
Mcm4		17217		0.385865
Sfrs7		225027		0.385679
Cldn10		58187		0.384989
Mcl1		17210		0.384159
Plekhg5		269608		0.383741
Nrarp		67122		0.383719
C630002B14Rik		103466		0.383668
C1galt1c1		59048		0.383204
Crbn		58799		0.382952
Dcun1d1;Tes3-ps		114893;54339		0.382718
Aim1		11630		0.382527
Nol1		110109		0.382329
AU024582		227648		0.381698
Ik		24010		0.381584
Ptprc		19264		0.381527
Tnfaip8		106869		0.381398
Ttc4		72354		0.380955
Piga		18700		0.380875
Tubb6		67951		0.380463
Dtnbp1		94245		0.380317
LOC671429		671429		0.380236
Tmem41b		233724		0.379954
1110004F10Rik		56372		0.379304
BC022651		330460		0.378872
Surb7		108098		0.378732
Ampd2		109674		0.377381
Hdgfrp3;Tm6sf1		107769;29877		0.377352
Acsl1		14081		0.377304
Noc2l		57741		0.377286
Tll1		21892		0.376804
2410004L22Rik		76478		0.376719
Ldb1		16825		0.376555
Pcdhb12		93883		0.375669
Elmo2		140579		0.375423
Mrpl47		74600		0.375002
Hcfc1		15161		0.374851
Ptprm		19274		0.374754
Orc2l		18393		0.374626
Lrp8		16975		0.374159
Mrps2		118451		0.373808
Prdm4		72843		0.373404
Slc12a6		107723		0.373249
Mansc1		67729		0.372079
Ankib1		70797		0.372033
Cdc27		217232		0.37191
Lef1		16842		0.371854
Rnf12		19820		0.37164
Dnmt1		13433		0.371394
Ubr1		22222		0.371309
Cdr2		12585		0.370527
Plrg1		53317		0.370392
Hc		15139		0.369794
LOC671904;Mcm3		17215;671904		0.369133
Fance		72775		0.369041
Slc15a4		100561		0.368761
Smc2		14211		0.368523
Arhgap5		11855		0.368467
6030443O07Rik		226151		0.368338
Gpbp1		73274		0.368036
Itpr3		16440		0.367959
4930560E09Rik		67737		0.367826
1300001I01Rik		74148		0.367451
1110012L19Rik		68618		0.366845
Nat3		17962		0.366563
1500031L02Rik		66994		0.365695
Phf8		320595		0.365601
Hpcal1		53602		0.365476
2610020O08Rik		67050		0.365262
Sgms1		208449		0.364936
Vdp		56041		0.364793
Zbtb44		235132		0.36319
Armcx5		494468		0.36299
Saps3		52036		0.361947
Grb2		14784		0.361631
Tlr4		21898		0.361264
Klhdc2		69554		0.361136
Fas		14102		0.360614
Pim3		223775		0.360441
Map2k1		26395		0.360003
Thumpd3		14911		0.359734
F2r		14062		0.359694
Sfrs1		110809		0.3593
BC006779		229003		0.359291
Ccdc86		108673		0.359185
Myoz2		59006		0.358758
Isca2		74316		0.358269
Cebpa		12606		0.357116
Lix1		66643		0.356482
Utp6		216987		0.355954
4930556P03Rik		75284		0.3556
Mbtps1		56453		0.355048
Dusp11		72102		0.355015
Edg6		13611		0.354977
Usp12		22217		0.35497
Slc1a5		20514		0.354782
Foxd4		14237		0.354639
Apoc4		11425		0.354458
Smpd2		20598		0.35435
LOC676952;Zfp386		56220;676952		0.354099
Myg1		60315		0.354078
Sh3bp5l		79566		0.353738
Rnmt		67897		0.353119
2310008H09Rik		66356		0.352905
Sccpdh		109232		0.352728
Rfc3		69263		0.352692
Npm1		18148		0.352428
Tmem16f		105722		0.352126
BC024479		235184		0.351946
ZBTB45		232879		0.351009
Tbce		70430		0.350616
1110038D17Rik		68778		0.350581
Slc12a9		83704		0.350435
Sfrs10		20462		0.350267
Ern2		26918		0.349861
Epha2		13836		0.3495
Gm1821;Ubb		22187;624036		0.349462
Plk4		20873		0.349325
Zfp508		240442		0.349108
Ang3		11730		0.349052
EG667723;LOC433406;LOC627166;LOC627200;Ptp4a1		19243;433406;627166;627200;667723		0.348961
Rrm1		20133		0.348937
Slc25a4		11739		0.348009
B3galt6		117592		0.347876
Vbp1		22327		0.347803
Tradd		71609		0.346698
Kif3b		16569		0.346509
Mkln1		27418		0.346367
Phospho2		73373		0.346291
Hmgb2l1		70823		0.346019
Pfkfb3		170768		0.345631
Gabrb3		14402		0.345607
Osbpl11		106326		0.345371
Usp15		14479		0.345176
Tbc1d23		67581		0.345055
Arfgap3		66251		0.344647
Usp3		235441		0.343776
LOC671598;Rif1		51869;671598		0.343219
Zfp707		69020		0.343189
Dnttip2		99480		0.342959
Poldip3		73826		0.342694
Siah2		20439		0.3423
Zfp219		69890		0.34191
Acvrl1		11482		0.341549
Rhob		11852		0.34069
Mtap1s		270058		0.340168
LOC545600;LOC671012;Taf9		108143;545600;671012		0.339936
Sh2b1		20399		0.339653
Rgs18		64214		0.339308
Hivep1		110521		0.339249
Lsm2		27756		0.339159
Zfp386		56220		0.339118
6330442E10Rik		268567		0.3386
Zhx1		22770		0.3386
Tmod1		21916		0.338421
Hsp90b1		22027		0.33841
Upb1		103149		0.338327
Lilrb3;LOC619608;LOC669449;LOC669458;LOC675749;Pira1;Pira11;Pira2;Pira3;Pira4;Pira6		18722;18724;18725;18726;18727;18729;18733;619608;669449;669458;675749		0.338002
Grwd1		101612		0.335602
Il13ra2		16165		0.335483
Dcun1d5		76863		0.335331
Eif2b1		209354		0.334217
Polr3a		218832		0.333741
Lars		107045		0.333566
Brd1		223770		0.333413
RP23-143A14.5		246257		0.333169
Zyg11a		230590		0.333117
Ddhd1		114874		0.332614
Sp2		78912		0.332516
Ifrd1		15982		0.331617
Rab21		216344		0.330682
Cldn13		57255		0.330554
Imp4		27993		0.330437
T2bp		211550		0.328943
Akna		100182		0.328752
Map3k7ip1		66513		0.328446
Mum1		68114		0.327894
4930429B21Rik		67576		0.327862
2310009E04Rik		75578		0.327488
Oma1		67013		0.327471
1810008A18Rik		108707		0.327338
Rabep2		70314		0.327138
2610301B20Rik		67157		0.326475
Atp11c		320940		0.325615
Ldlrap1		100017		0.325002
1200004M23Rik		67457		0.324977
Dscr2		56088		0.324964
Etaa1		68145		0.324818
Rnf34		80751		0.324756
Mcm6		17219		0.324733
Cdh11		12552		0.324317
Yaf2		67057		0.324213
Inppl1		16332		0.323436
Cutc		66388		0.322914
Mrps6		121022		0.322792
Cct4		12464		0.321891
Lrrc61		243371		0.321649
2610027L16Rik		67842		0.321604
Lrrc8a		241296		0.320933
Klhl21		242785		0.320929
Zfp60		22718		0.32031
Lrrc33		224109		0.320029
Clpp		53895		0.319868
Wif1		24117		0.319855
2810026P18Rik		72655		0.319152
Rnf146		68031		0.318803
Ints6		18130		0.318787
LOC670751;LOC672959;Rps12		20042;670751;672959		0.318639
Mtmr6		219135		0.318069
Anpep		16790		0.317704
Sh3gl1		20405		0.317315
Inpp1		16329		0.316244
Parp16		214424		0.316124
Incenp		16319		0.31555
Mkl1		223701		0.315549
Bapx1		12020		0.315123
Cdk2		12566		0.314724
EG621629;Ubxd4		217379;621629		0.314104
Foxk2		68837		0.314072
Bcl2l1		12048		0.313964
Tcfec		21426		0.313761
Gins1		69270		0.312636
Il18rap		16174		0.312209
Clp1		98985		0.311881
Nhp2l1		20826		0.311804
Cebpb		12608		0.311444
1200014M14Rik		67463		0.310444
Tslp		53603		0.310083
Aff1		17355		0.310056
Rap1gds1		229877		0.309922
Leng1		69757		0.309359
2610206B13Rik		72486		0.309214
LOC669660		669660		0.308386
Cox4nb		18117		0.307655
Mettl8		228019		0.307551
Apc		11789		0.307328
Apeh		235606		0.307169
0610010B08Rik;3100002L24Rik;9230108I15Rik;LOC329575;LOC626832;LOC627914;LOC628147;LOC668030;LOC668039;OTTMUSG00000016228;OTTMUSG00000016327;RP23-67E6.3		329575;626832;627914;627932;628147;66376;665043;665211;668030;668039;668066;78078		0.307103
Foxa3		15377		0.306978
E430018J23Rik		101604		0.306967
Zfand2a		100494		0.3062
Csn1s2b		12992		0.305798
Ofd1		237222		0.305672
Sin3a		20466		0.305209
C77681		97859		0.304932
Scfd1		76983		0.304741
Slc9a3r1		26941		0.3045
Aars		234734		0.30449
Agbl3		76223		0.304436
Notch1		18128		0.30441
Gfi1		14581		0.304242
Ogfr		72075		0.304224
5630401D24Rik		71449		0.303904
Adcy4		104110		0.303857
Il15		16168		0.30357
Cenpe		229841		0.303224
Zmym1		68310		0.302769
Nkd2		72293		0.302579
Fgf9		14180		0.302441
Zscan21		22697		0.302439
Atf7ip		54343		0.30128
Hnrpd		11991		0.301195
Jund1		16478		0.300624
Chtf18		214901		0.300393
Lass5		71949		0.300368
Pgc		109820		0.300181
Elk3		13713		0.300065
AA517631		101957		0.299919
Slc1a4		55963		0.299627
0610012G03Rik		106264		0.299044
Thnsl2		232078		0.299017
Mrfap1		67568		0.29873
Ear1;Ear12;Ear2;Ear3		13586;13587;503845;53876		0.298706
Slc19a2		116914		0.298697
Pvalb		19293		0.298591
Blm		12144		0.29852
Fntb		110606		0.298519
Lrrfip1		16978		0.297826
6720457D02Rik;EG630579		630579;77117		0.297714
Sh3bp2		24055		0.296888
Zbed3		72114		0.29663
Trpc4ap		56407		0.295732
Dph5		69740		0.295465
BC011426		224893		0.29527
Asb3		65257		0.294427
Adam5		11499		0.294239
Zfp758		224598		0.293848
Cacng5		140723		0.293575
Ncoa5		228869		0.29319
Wbp11		60321		0.29288
Pgpep1		66522		0.292843
Cad		69719		0.292381
Dok3		27261		0.292001
Rfxap		170767		0.291059
Traf2		22030		0.291052
Grpel1		17713		0.291035
Hmbs		15288		0.290966
Med31		67279		0.290704
Klhl9		242521		0.290452
Acan		11595		0.290434
Ppp1r15b		108954		0.289807
V1rc7		113864		0.289297
Nap1l3		54561		0.2887
1810042K04Rik		66506		0.288617
Dync1i2		13427		0.288273
Ercc4		50505		0.288261
Ylpm1		56531		0.288235
Ifna1		15962		0.288109
Asb4		65255		0.28794
2900092E17Rik		67278		0.28786
Gata2		14461		0.287584
Mat2a		232087		0.287208
Farsb		23874		0.287108
Dio1		13370		0.286516
Ubie		393082		0.286478
Prei4		74182		0.286381
EG545864;EG668219;LOC242809;LOC433745;LOC635340;LOC670753;LOC674810;Rpl3		242809;27367;433745;545864;635340;668219;670753;674810		0.286125
Mastl		67121		0.285926
Rnf214		235315		0.285911
V1ra3;V1ra4		113845;113846		0.285238
Arhgap24		231532		0.285173
Zfp212		232784		0.284842
Pdlim2		213019		0.284803
Polr2k		17749		0.284794
Mast3		546071		0.284682
Ddx20		53975		0.284105
Rnf103		22644		0.283854
Rab9		56382		0.283597
LOC545044;LOC667034;Pnp		18950;545044;667034		0.283478
Hmmr		15366		0.283324
39148		57438		0.283246
Spata13		219140		0.283047
C1s		50908		0.282103
Ap4m1		11781		0.281607
EG623661		623661		0.281309
Pop7		74097		0.280931
Kpna6		16650		0.28075
Prmt5		27374		0.280711
Brp16		59053		0.280404
Hn1		15374		0.280322
3010026O09Rik		68067		0.280271
Zfp7		223669		0.280264
Kbtbd2		210973		0.280033
Slc35a5		74102		0.279972
Mgat2		217664		0.279876
Ixl		67224		0.279517
Bpnt1		23827		0.27927
Paqr7		71904		0.278326
Mad2l1		56150		0.278306
Pold2		18972		0.277917
Gfpt1		14583		0.27762
Dnajb1		81489		0.277468
Tubb2c		227613		0.277234
Oaf		102644		0.277221
BC025816		234796		0.277027
Polr2g		67710		0.276204
Ptpra		19262		0.275903
Usp38		74841		0.275838
Zfp639		67778		0.275627
2810048G17Rik		72691		0.275481
Ctsc		13032		0.27521
Adam26a		13525		0.275088
2310030G06Rik		66952		0.274939
Casp2		12366		0.27455
Tbp		21374		0.273947
Dcun1d1		114893		0.273875
Myef2		17876		0.273701
Cd274		60533		0.273656
LOC673890		673890		0.273226
Map3k7ip3		66724		0.272844
Mical1		171580		0.272834
Bud31		231889		0.272671
Lilrb3;LOC619608		18733;619608		0.27265
Zbtb25		109929		0.272206
Ing2		69260		0.271941
Lbr		98386		0.271713
1810054G18Rik		75660		0.271492
Lipc		15450		0.270896
Zfp119		104349		0.270177
Aup1		11993		0.270144
Paip1		218693		0.270087
ENSMUSG00000042973		791331		0.269083
LOC670044		670044		0.268934
Phactr1		218194		0.268101
LOC631302;Pqbp1		54633;631302		0.268055
BC006965		217294		0.267908
Las1l		76130		0.26785
Aifm1		26926		0.267825
Tjp2		21873		0.267791
LOC382006		382006		0.267775
Sae2		50995		0.267247
Asrgl1		66514		0.266715
Herpud1		64209		0.266422
Mllt7		54601		0.266109
Il4ra		16190		0.265562
Gtf3c4		269252		0.264991
Net1		56349		0.264649
LOC669875;Tspan15		669875;70423		0.264637
Arid1a;LOC675933		675933;93760		0.264451
Ythdf3		229096		0.264365
Nmbr		18101		0.263874
Pde4b		18578		0.263277
Spata5		57815		0.26291
Rap1gap		110351		0.262695
Stat5b		20851		0.262599
Tmpo		21917		0.262549
4933429H19Rik		71280		0.262314
1500015O10Rik		78896		0.262142
Tars2		71807		0.26206
Mrp63		67840		0.261849
Gtf2h4		14885		0.260877
Bcl10		12042		0.260859
Sh2d3c		27387		0.260818
Elmo1		140580		0.260715
Zbtb7b		22724		0.260654
Usp47		74996		0.260464
Nfx1		74164		0.260391
Wdsof1		223499		0.259349
Pck2		74551		0.258937
Abi1		11308		0.258789
Ppp1r3a		140491		0.258555
Cdv3		321022		0.258323
Scand1		19018		0.258245
Als2		74018		0.25693
Banp		53325		0.256856
E330034G19Rik		105418		0.256486
Mpp5		56217		0.256359
6720475J19Rik;LOC670480		670480;68157		0.256098
Xrcc4		108138		0.256053
Kif4		16571		0.255904
Tex10		269536		0.255638
Blvra		109778		0.255404
Kcnj10		16513		0.25507
Cacng8		81905		0.254862
Mcm10		70024		0.25486
Ifna5		15968		0.254546
Speer4f		70935		0.254331
Arg1		11846		0.254236
Serpinb6c		97848		0.254189
Gmppb		331026		0.253618
Cdca4		71963		0.253481
Skp2		27401		0.253364
Mrpl24		67707		0.25305
0610010E21Rik		68332		0.252831
Ipp		16351		0.25238
2610036D13Rik		75425		0.252259
AI594671		103795		0.252148
Tle1		21885		0.251734
2610028A01Rik		72400		0.250793
Slc7a9		30962		0.250358
Grsf1		231413		0.249996
Pwp2		110816		0.249766
Herc1		235439		0.249327
Hpn		15451		0.249097
A530088I07Rik		212167		0.248567
Tm2d2		69742		0.247865
EG546272;EG664861;EG664877;EG664890;EG664906;EG664923;EG664944;EG664989;LOC664810;RP23-3D2.1;Xmr		382277;546272;619991;664810;664861;664877;664890;664906;664923;664944;664989		0.247524
Gulo		268756		0.247344
Crabp1		12903		0.246925
Rad51		19361		0.246883
Wnt7a		22421		0.246752
Ankrd10		102334		0.2467
Donson		60364		0.246185
Map3k11		26403		0.245623
Cmtm7		102545		0.245439
Anapc4		52206		0.245241
D5Ertd135e		211006		0.245232
Crlz1		65961		0.245125
Fbxl15		68431		0.245049
Rccd1		269955		0.244973
Avp		11998		0.244882
Sele		20339		0.244752
Vipr1		22354		0.244738
LOC677248		677248		0.244653
0610025P10Rik		216860		0.244365
Dusp12		80915		0.24419
Rab25		53868		0.244079
Lcn13		227627		0.244017
Myd88		17874		0.24358
Ibtk		108837		0.243521
Baz2b		407823		0.24298
Mettl6		67011		0.242373
1200011M11Rik		74133		0.242331
EG226654		226654		0.241928
Wasf3		245880		0.241647
Larp1		73158		0.241612
Trip10		106628		0.241551
Pgf		18654		0.241042
Trmt5		76357		0.240504
Olfr67		18368		0.239964
Hs1bp3		58240		0.239803
2700094F01Rik		72649		0.23976
Cxcl10		15945		0.239749
Hrb		15463		0.239588
Ciapin1		109006		0.239506
4732471D19Rik		319719		0.239293
Exosc9		50911		0.238714
Naglu		27419		0.238478
1110019N10Rik		68523		0.238388
C87436		232196		0.238232
Ces1		12623		0.237933
AI449175		234362		0.23792
Obfc2a		109019		0.237901
Phactr2		215789		0.237261
Vrk2		69922		0.236979
Tnrc6c		217351		0.236301
Kras		16653		0.236276
4933411K20Rik		66756		0.236039
Egfl8		81701		0.23597
LOC633966		633966		0.235928
Abcc10		224814		0.235911
1700054N08Rik		73420		0.235826
Ksr1		16706		0.235744
Irf8		15900		0.235695
Tmem35		67564		0.2352
Rbm38		56190		0.23517
Wdr36		225348		0.23472
Fzd4		14366		0.234346
E2f1		13555		0.234057
Tm9sf2		68059		0.233368
EG545124;LOC624784;LOC670176;LOC672659;Tdg		21665;545124;624784;670176;672659		0.232844
Cacnb2		12296		0.232688
Ddit4		74747		0.232537
Taf1b		21340		0.232517
Hic2		58180		0.232487
Lnx2		140887		0.232481
Med12l		329650		0.232416
Tmem49		75909		0.232214
Zmym3		56364		0.232107
Prr14		233895		0.23207
3110003A22Rik		68053		0.232062
Traf4		22032		0.231969
4932442K08Rik		67544		0.230622
Vsig2		57276		0.230344
Lonp2		66887		0.230212
Camsap1		227634		0.230005
0610010B08Rik;3100002L24Rik;9230108I15Rik;LOC626832;LOC627914;LOC628147;LOC668030;LOC668039;OTTMUSG00000016228;RP23-67E6.3		626832;627914;627932;628147;66376;665043;668030;668039;668066;78078		0.229904
C3ar1		12267		0.229626
Fdxr		14149		0.229535
Cct8		12469		0.229367
Nup98		269966		0.228546
Hspa2		15512		0.228408
0610007P14Rik		58520		0.228322
1810037I17Rik		67704		0.228291
2900009I07Rik		68034		0.228196
Acyp1		66204		0.227925
Ccrn4l		12457		0.227205
Psma2		19166		0.227188
Mrpl19		56284		0.226911
Opa3		403187		0.226685
2610304G08Rik		70470		0.226568
Rchy1		68098		0.226506
Fcamr		64435		0.226408
Hoxb2		103889		0.226012
Orm3		18407		0.226005
Gspt1		14852		0.225478
Setd3		52690		0.225118
Nt5c		50773		0.224833
BC002230		217827		0.22473
Zcchc10		67966		0.224511
Fyco1		17281		0.224386
Ncoa2		17978		0.224322
Actl6a		56456		0.22422
Slc41a2		338365		0.224085
Akr1c12		622402		0.223889
Smad7		17131		0.223591
EG433923;LOC670371;Slc25a5		11740;433923;670371		0.223043
Atp8b2		54667		0.222964
Mmp8		17394		0.222812
Dennd1a		227801		0.222743
Tor1aip1		208263		0.222003
Foxn2		14236		0.221814
Ncoa1		17977		0.221369
Sla2		77799		0.220764
Tnf		21926		0.220452
Tmem1		216131		0.220125
Cpsf3l		71957		0.219826
Sds		231691		0.21982
Fbxo11		225055		0.219461
Osbpl5		79196		0.219356
6330590E21Rik		76195		0.21926
Snf1lk		17691		0.219135
P2ry1		18441		0.218871
Clec4e		56619		0.218793
Gjb3		14620		0.217951
Lxn		17035		0.217753
Prpf3		70767		0.217461
B3galnt1		26879		0.21655
Ecgf1		72962		0.216362
Tecta		21683		0.216263
Smarcal1		54380		0.215992
Ddx47		67755		0.215726
Jrk		16469		0.215588
Prdx3		11757		0.215088
Pnpt1		71701		0.214724
Rbm6		19654		0.214172
AI462493		107197		0.213864
Kpna3		16648		0.213787
Rabif		98710		0.21363
Zfp36l2		12193		0.213406
Vasp		22323		0.213062
Spt2		20771		0.212883
Git2		26431		0.212662
Smc4		70099		0.212525
BC002199		211556		0.212043
Zfp61		22719		0.211762
Zfp53		24132		0.211495
Akap10		56697		0.211394
Mgat1		17308		0.211374
Rfx2		19725		0.211147
Rnuxa		56698		0.210974
Rnf111		93836		0.210955
Psmd3		22123		0.210756
Zfp354b		27274		0.210589
Hel308		191578		0.210465
Hemgn		93966		0.210406
Adipoq		11450		0.210345
Srpx2		68792		0.209869
Ifltd1		74071		0.209855
Gpbp1l1		77110		0.209789
4732435N03Rik		234356		0.209659
Dusp18		75219		0.209187
Sdcbp2		228765		0.20903
Fbxo38		107035		0.2085
Atad1		67979		0.208299
Rcor1		217864		0.207971
9130017C17Rik		71607		0.207885
Ifrg15		64164		0.207696
Cenpp		66336		0.20708
Pdyn		18610		0.206913
AI427122		102502		0.206864
Krtap5-4		50775		0.206808
Rusc1		72296		0.206718
Nuf2		66977		0.206023
A2bp1		268859		0.205129
2810422O20Rik		69962		0.205089
Akap8		56399		0.205023
Dok1		13448		0.20499
Lao1		100470		0.204797
Sdccag3		68112		0.204719
Egln3		112407		0.204595
Eaf2		106389		0.204553
Atxn1		20238		0.204549
Keap1		50868		0.204184
Cry1		12952		0.204035
EG211331;EG432708;EG668549;EG668577;Ighv1-52;Ighv1-61;Ighv1-64;Ighv1-69;Ighv1-72;Ighv1-75;Ighv1-77;Ighv1-9;LOC434638;LOC435333;LOC630549;LOC631531;LOC633774;LOC634123;LOC636044;LOC636134;LOC636244;LOC637785;LOC637794;LOC640207;LOC640979;LOC641003;LOC641114;LOC673286;LOC673498;LOC674023;LOC674472;LOC675659		211331;380823;382696;432708;434638;435333;619833;619916;619994;622728;630549;631531;633774;634123;636044;636134;636244;637785;637794;640207;640979;641003;641114;668478;668549;668577;673286;673498;674018;674023;674472;675659		0.203585
Rtn4		68585		0.203336
Eprs;LOC633677		107508;633677		0.202656
Tbcb		66411		0.202596
Spire2		234857		0.202225
Gabpa		14390		0.20222
Snrpn;Snurf		20646;84704		0.202199
Sprr2f		20760		0.202041
Gart		14450		0.200988
Trafd1		231712		0.200822
8430410K20Rik		78100		0.200214
Tcerg1		56070		0.200026
0610007P22Rik		68327		0.199907
BC023814		229503		0.199718
D6Wsu176e		27999		0.199496
Son		20658		0.199462
Tmem77		67171		0.199104
Cul2		71745		0.198284
Zbtb3		75291		0.197919
Cer1		12622		0.197231
Ncf4		17972		0.197023
Tnfaip2		21928		0.196354
Mapk14		26416		0.196309
Igk-V19-14;Igk-V21;Igk-V21-4;Igk-V28;Igk-V8;Igkv6-23;LOC672450		16114;384422;626347;637227;667881;672450;692179		0.195961
Cenpb		12616		0.195299
1810026J23Rik		69773		0.194967
Ccdc16		66983		0.194827
Zfp131		72465		0.194232
Arl8a		68724		0.193863
Sox21		223227		0.193781
Sec22a		317717		0.193657
Mdfi		17240		0.193468
Fdps;LOC544723;LOC671145		110196;544723;671145		0.1933
Ppm1g		14208		0.192977
1200003I07Rik		66869		0.192972
Tgfb1		21803		0.192346
Atp2a2		11938		0.19116
Pprc1		226169		0.191117
1200011O22Rik		71735		0.190641
Prkd2		101540		0.19052
Gnl2		230737		0.190131
Capn10		23830		0.190041
Tlk2		24086		0.189774
2400003C14Rik		71955		0.189422
Aspm		12316		0.18905
Ppp4c		56420		0.18896
Mad2l1bp		66591		0.187649
B3gnt5		108105		0.18743
Sema7a		20361		0.187169
Kif23		71819		0.186999
Ndnl2		66647		0.186638
Grik1		14805		0.186611
Exoc8		102058		0.186582
Exod1		71151		0.186567
Art3		109979		0.186314
Ppp3cc		19057		0.186211
Pold3		67967		0.186086
A530016L24Rik		319942		0.185351
Zfml		18139		0.185327
Hmx1		15371		0.185295
Rbm10		236732		0.185046
Rhebl1		69159		0.184841
Jtb		23922		0.184582
Fdx1		14148		0.184201
Tsc1		64930		0.183998
AA881470		231841		0.183513
Mfng		17305		0.183225
Tubgcp5		233276		0.182611
Col2a1		12824		0.18256
Uchl5		56207		0.182344
Aurkaip1		66077		0.182144
Trabd		67976		0.18199
Ly96		17087		0.181898
Srpk1		20815		0.181808
Snrpb2		20639		0.181738
Xylt2		217119		0.181061
Lsm10		116748		0.18084
Slu7		193116		0.180776
Pax8		18510		0.180743
Bnip3		12176		0.180625
LOC665155;Srp54		24067;665155		0.179681
2310004L02Rik		66349		0.179673
Zic3		22773		0.179128
Trim26		22670		0.178797
Mtf1		17764		0.177904
Olfr68;Olfr69		18369;18370		0.17786
Socs6		54607		0.177775
Ncapg2		76044		0.177757
Apex1		11792		0.177722
Pick1		18693		0.177631
Lmo2		16909		0.177401
Tmem37		170706		0.177191
BC019731		231832		0.177032
Mrpl39		27393		0.176722
Pbx1		18514		0.176702
Ovol1		18426		0.176618
Bola1		69168		0.176387
Top2a		21973		0.175562
Klhl20		226541		0.175414
Ren1;Ren2		19701;19702		0.175328
EG666634;H2afz;LOC669445		51788;666634;669445		0.175201
1110007A13Rik		210711		0.175082
Cntn4		269784		0.174439
AI413782		104799		0.174368
Sh3tc1		231147		0.174304
Es2el		27886		0.17409
Zfp51		22709		0.174004
Bag5		70369		0.173736
Tk1		21877		0.173715
Nudt16		75686		0.172758
Dolk		227697		0.172655
Iars		105148		0.172604
2810040C05Rik		72719		0.172527
Narg1		74838		0.171883
Ormdl3		66612		0.171451
Trib3		228775		0.170908
Nags		217214		0.170898
Crnkl1		66877		0.170866
D17H6S56E-3		27762		0.170554
Trak1		67095		0.170252
Trpv4		63873		0.170228
2310034C09Rik		117172		0.170204
2210012G02Rik		66526		0.169549
Reg4		67709		0.169095
Stard13		243362		0.169093
Cd200r1		57781		0.168972
Pik3cg		30955		0.168735
Ctsg		13035		0.168364
Arntl		11865		0.16828
Tbc1d8b		245638		0.167539
Bub1		12235		0.167338
2210013K02Rik		73658		0.166871
Dpp3		75221		0.166855
Pmpcb		73078		0.166789
V1rc8		113865		0.166498
1110058L19Rik		68002		0.166498
Patz1		56218		0.166143
Smndc1		76479		0.165879
Nup43		69912		0.165671
Ict1		68572		0.165434
Zfp39		22698		0.164978
4930548G07Rik		75339		0.16493
Rsbn1		229675		0.164798
Mterfd3		74238		0.164026
Trim41		211007		0.163979
Nfkbib		18036		0.163945
ORF5		53858		0.163696
Pex26		74043		0.16346
Sfrs5		20384		0.163383
Hoxc8		15426		0.163298
EG629860		629860		0.163149
Birc3		11796		0.163121
Xbp1		22433		0.163095
Ccnt1		12455		0.163073
Zfp71-rs1		235907		0.163041
ENSMUSG00000075264		321016		0.162869
Apbb2		11787		0.16271
Nrf1		18181		0.162614
Itga5		16402		0.162451
Plekha2		83436		0.162352
Alg9		102580		0.16183
Fbxo16		50759		0.161775
Tmem70		70397		0.161609
Tcte3		21647		0.161595
Taf1c		21341		0.16141
Twf2		23999		0.161295
Il5ra		16192		0.160967
Kti12		100087		0.160649
Actr6		67019		0.160349
Ccl2		20296		0.160302
Aqp9		64008		0.16016
Cdkal1		68916		0.159601
Msx3		17703		0.159542
Ankrd57		268301		0.159139
Atp6v1e2		74915		0.15911
Cln3		12752		0.159097
Igk-V21-12;LOC669090;LOC676193		667914;669090;676193		0.159078
Msx1		17701		0.157745
Zwilch		68014		0.157583
Fbxw11		103583		0.157207
LOC272691;Rps9		272691;76846		0.156854
Dusp15		252864		0.156849
Toe1		68276		0.156752
Ddx10		77591		0.156745
St7		64213		0.156697
Lama4		16775		0.15603
Foxa1		15375		0.155945
2410002O22Rik		66975		0.155907
Mre11a		17535		0.15584
Topors		106021		0.15529
Extl1		56219		0.155114
Ddx56		52513		0.155063
Camkk1		55984		0.155042
Helz		78455		0.154934
Commd7;LOC631742;LOC674161		631742;674161;99311		0.154309
Podxl		27205		0.154027
Cops7a		26894		0.153875
Fkbp15		338355		0.153575
[truncated: 11,846 more rows]
