# Supplementary material for: IL-3 and Oncogenic Abl Regulate the Myeloblast Transcriptome by Altering mRNA Stability
Source: PLoS One. 2009 Oct 15;4(10):e7469. doi: 10.1371/journal.pone.0007469 (PMC2758590; doi:10.1371/journal.pone.0007469)
Supplement: Supplemental Table S4 — Excess occurrence of ARE motifs among transcripts most stabilized by IL-3. See text for details. Sheet 1 lists all probe sets from most stabilized (position 2) to least stabilized (position 22691). A value (“1”) is ascribed to each probe set with a human match to the ARED database (Reference 26) and a “0” value to those lacking a match. Cumulative ARED-containing transcripts in the rank list compared to random ordering (observed minus expected) is derived from this chart as discussed in the text. (4.02 MB XLS) [file pone.0007469.s005.xls]

## Sheet: Sheet1
Gene Symbol	probe set	ARED	IN ARED	ARED Cumulative Observed	ARED Cumulative Expected	ARED (Cumulative Observed - Cumulative Expected)		95 Percentile	95 Percentile - Cumulative Expected
Hbegf	1418350_at	Class I;Cluster 5;ARED	1	1	0.114808	0.885192		1	0.885192
Hbegf	1418349_at	Class I;Cluster 5;ARED	1	2	0.229617	1.77038		1	0.770383
Pik3cd	1422992_s_at	Class II;Cluster 4;ARED	1	3	0.344425	2.65558		1	0.655575
Gch1	1420499_at		0	3	0.459233	2.54077		2	1.54077
Il6	1450297_at	Class I;Cluster 5;ARED	1	4	0.574041	3.42596		2	1.42596
Yrdc	1434744_at		0	4	0.68885	3.31115		2	1.31115
Pik3cd	1453281_at	Class II;Cluster 4;ARED	1	5	0.803658	4.19634		2	1.19634
Birc4	1450232_at	Class II;Cluster 4;ARED	1	6	0.918466	5.08153		3	2.08153
4921524J17Rik	1454136_a_at	Class I;Cluster 5;ARED	1	7	1.03327	5.96673		3	1.96673
Il4	1449864_at	Class II;Cluster 4;ARED	1	8	1.14808	6.85192		3	1.85192
Timm17a	1426256_at	Class I;Cluster 5;ARED	1	9	1.26289	7.73711		3	1.73711
Eef1e1	1449044_at		0	9	1.3777	7.6223		3	1.6223
Zfp36l1	1450644_at	Class II;Cluster 4;ARED	1	10	1.49251	8.50749		4	2.50749
Cdkn1a	1424638_at		0	10	1.60732	8.39268		4	2.39268
Ube2s	1416726_s_at		0	10	1.72212	8.27788		4	2.27788
Mphosph6	1423848_at	Class I;Cluster 5;ARED	1	11	1.83693	9.16307		4	2.16307
Cdkn1a	1421679_a_at		0	11	1.95174	9.04826		4	2.04826
Ell2	1450744_at	Class II;Cluster 3;ARED	1	12	2.06655	9.93345		4	1.93345
Mrpl53	1451178_at		0	12	2.18136	9.81864		5	2.81864
AI316787	1433629_s_at	Class I;Cluster 5;ARED	1	13	2.29617	10.7038		5	2.70383
Gadd45a	1449519_at		0	13	2.41097	10.589		5	2.58903
Gm561	1454921_at		0	13	2.52578	10.4742		5	2.47422
Polr2c	1416341_at		0	13	2.64059	10.3594		5	2.35941
Rrm2	1448226_at		0	13	2.7554	10.2446		5	2.2446
Cbwd1	1451531_at		0	13	2.87021	10.1298		6	3.12979
Kctd10	1423694_at	Class I;Cluster 5;ARED	1	14	2.98502	11.015		6	3.01498
6720460F02Rik	1452073_at		0	14	3.09982	10.9002		6	2.90018
Tgds	1424526_a_at		0	14	3.21463	10.7854		6	2.78537
Pik3cd	1422991_at	Class II;Cluster 4;ARED	1	15	3.32944	11.6706		6	2.67056
Pdxp	1417890_at	Class II;Cluster 2;ARED	1	16	3.44425	12.5558		6	2.55575
Rbm18	1420608_at		0	16	3.55906	12.4409		7	3.44094
2010311D03Rik	1417573_at		0	16	3.67387	12.3261		7	3.32613
Nup88	1428073_a_at		0	16	3.78867	12.2113		7	3.21133
Atf4	1448135_at		0	16	3.90348	12.0965		7	3.09652
Tra2a	1454725_at		0	16	4.01829	11.9817		7	2.98171
Brunol4	1452240_at		0	16	4.1331	11.8669		7	2.8669
Tiprl	1433912_at		0	16	4.24791	11.7521		8	3.75209
Mdm2	1427718_a_at		0	16	4.36271	11.6373		8	3.63729
Zfp36l2	1437626_at	Class I;Cluster 5;ARED	1	17	4.47752	12.5225		8	3.52248
St3gal4	1425668_a_at		0	17	4.59233	12.4077		8	3.40767
Tacc3	1417450_a_at		0	17	4.70714	12.2929		8	3.29286
Eif4a1	1434985_a_at		0	17	4.82195	12.1781		8	3.17805
Ankrd32	1423577_at	Class II;Cluster 3;ARED	1	18	4.93676	13.0632		9	4.06324
Rrm2	1434437_x_at		0	18	5.05156	12.9484		9	3.94844
2310028N02Rik	1417030_at		0	18	5.16637	12.8336		9	3.83363
Mlx	1425930_a_at	Class I;Cluster 5;ARED	1	19	5.28118	13.7188		9	3.71882
Prkrip1	1417425_at		0	19	5.39599	13.604		9	3.60401
Tbpl1	1431415_a_at	Class I;Cluster 5;ARED	1	20	5.5108	14.4892		9	3.4892
Aof2	1426762_s_at		0	20	5.62561	14.3744		9	3.37439
2410042D21Rik	1426495_at	Class I;Cluster 5;ARED	1	21	5.74041	15.2596		10	4.25959
Cklf	1425860_x_at		0	21	5.85522	15.1448		10	4.14478
Mef2a	1427185_at	Class I;Cluster 5;ARED	1	22	5.97003	16.03		10	4.02997
Bxdc1	1450423_s_at		0	22	6.08484	15.9152		10	3.91516
Wdr6	1455940_x_at		0	22	6.19965	15.8004		10	3.80035
2310028N02Rik	1448552_s_at		0	22	6.31446	15.6855		10	3.68554
2610209M04Rik	1460697_s_at		0	22	6.42926	15.5707		11	4.57074
Cklf	1451374_x_at		0	22	6.54407	15.4559		11	4.45593
Myb	1450194_a_at		0	22	6.65888	15.3411		11	4.34112
Kif2c	1437611_x_at		0	22	6.77369	15.2263		11	4.22631
Zfp36l1	1422528_a_at	Class II;Cluster 4;ARED	1	23	6.8885	16.1115		11	4.1115
Aff4	1450031_at	Class I;Cluster 5;ARED	1	24	7.00331	16.9967		11	3.99669
Riok2	1423481_at		0	24	7.11811	16.8819		11	3.88189
Cklf	1436242_a_at		0	24	7.23292	16.7671		12	4.76708
Tmem24	1428095_a_at		0	24	7.34773	16.6523		12	4.65227
Cklf	1424495_a_at		0	24	7.46254	16.5375		12	4.53746
Slc2a1	1434773_a_at		0	24	7.57735	16.4227		12	4.42265
Nt5c3	1451050_at	Class I;Cluster 5;ARED	1	25	7.69216	17.3078		12	4.30784
Ncdn	1416852_a_at		0	25	7.80696	17.193		12	4.19304
Orc6l	1417037_at		0	25	7.92177	17.0782		12	4.07823
Polb	1434230_at		0	25	8.03658	16.9634		13	4.96342
Cdc42se1	1428131_a_at		0	25	8.15139	16.8486		13	4.84861
Ldlr	1421821_at	Class I;Cluster 5;ARED	1	26	8.2662	17.7338		13	4.7338
Gabpb1	1419761_a_at	Class I;Cluster 5;ARED	1	27	8.381	18.619		13	4.619
Mrpl18	1448373_at		0	27	8.49581	18.5042		13	4.50419
Pdcd2l	1426845_at		0	27	8.61062	18.3894		13	4.38938
Tubg1	1417144_at		0	27	8.72543	18.2746		13	4.27457
Myct1	1452072_at	Class I;Cluster 5;ARED	1	28	8.84024	19.1598		14	5.15976
Taok3	1435964_a_at		0	28	8.95505	19.045		14	5.04495
Myd116	1448325_at	Class I;Cluster 5;ARED	1	29	9.06985	19.9301		14	4.93015
Bxdc1	1421945_a_at		0	29	9.18466	19.8153		14	4.81534
Rabggta	1426046_a_at		0	29	9.29947	19.7005		14	4.70053
Leprotl1	1451018_at	Class I;Cluster 5;ARED	1	30	9.41428	20.5857		14	4.58572
Tex2	1452213_at		0	30	9.52909	20.4709		14	4.47091
Tmem68	1423649_at	Class I;Cluster 5;ARED	1	31	9.6439	21.3561		15	5.3561
Rsl1d1	1456383_at		0	31	9.7587	21.2413		15	5.2413
Slain1	1424824_at		0	31	9.87351	21.1265		15	5.12649
Tnfsf11	1451944_a_at		0	31	9.98832	21.0117		15	5.01168
Pfkfb3	1416432_at	Class II;Cluster 4;ARED	1	32	10.1031	21.8969		15	4.89687
Plscr1	1453181_x_at		0	32	10.2179	21.7821		15	4.78206
Bcl7b	1448247_at		0	32	10.3327	21.6673		15	4.66725
Fdft1	1448130_at		0	32	10.4476	21.5524		16	5.55245
Pip5k1b	1450389_s_at	Class I;Cluster 5;ARED	1	33	10.5624	22.4376		16	5.43764
Hmgcr	1427229_at		0	33	10.6772	22.3228		16	5.32283
Pdcl3	1424002_at		0	33	10.792	22.208		16	5.20802
Tmem39a	1423316_at		0	33	10.9068	22.0932		16	5.09321
Eif3s1	1452052_s_at		0	33	11.0216	21.9784		16	4.9784
Ehbp1	1424586_at	Class I;Cluster 5;ARED	1	34	11.1364	22.8636		16	4.8636
Chmp1b	1418816_at		0	34	11.2512	22.7488		17	5.74879
Scnm1	1428364_at		0	34	11.366	22.634		17	5.63398
Flnb	1426750_at		0	34	11.4808	22.5192		17	5.51917
Rnpc3	1437461_s_at		0	34	11.5956	22.4044		17	5.40436
Polb	1434229_a_at		0	34	11.7104	22.2896		17	5.28955
Pim1	1435458_at	Class II;Cluster 1;ARED	1	35	11.8253	23.1747		17	5.17475
Rrm2	1416120_at		0	35	11.9401	23.0599		17	5.05994
Pdcd2l	1426844_a_at		0	35	12.0549	22.9451		18	5.94513
	AFFX-BioDn-5_at		0	35	12.1697	22.8303		18	5.83032
Gbl	1415843_at		0	35	12.2845	22.7155		18	5.71551
	AFFX-r2-Ec-bioD-3_at		0	35	12.3993	22.6007		18	5.60071
P2ry14	1424733_at	Class I;Cluster 5;ARED	1	36	12.5141	23.4859		18	5.4859
Slc2a1	1426599_a_at		0	36	12.6289	23.3711		18	5.37109
D6Wsu176e	1417953_at		0	36	12.7437	23.2563		18	5.25628
Ube1c	1431746_a_at		0	36	12.8585	23.1415		19	6.14147
Txnip	1415997_at		0	36	12.9733	23.0267		19	6.02666
Nol11	1423479_at		0	36	13.0881	22.9119		19	5.91186
Rab3ip	1434306_at		0	36	13.203	22.797		19	5.79705
Spc25	1424118_a_at		0	36	13.3178	22.6822		19	5.68224
Tmem129	1415715_at		0	36	13.4326	22.5674		19	5.56743
Hdac2	1449080_at		0	36	13.5474	22.4526		19	5.45262
Dmtf1	1422636_at	Class I;Cluster 5;ARED	1	37	13.6622	23.3378		20	6.33781
Ncdn	1416853_at		0	37	13.777	23.223		20	6.22301
Map4k5	1427084_a_at		0	37	13.8918	23.1082		20	6.1082
Srprb	1425348_a_at		0	37	14.0066	22.9934		20	5.99339
Tnfrsf21	1450731_s_at		0	37	14.1214	22.8786		20	5.87858
Ndel1	1422568_at	Class I;Cluster 5;ARED	1	38	14.2362	23.7638		20	5.76377
Spag7	1433940_at		0	38	14.351	23.649		20	5.64896
Gtf2e2	1448884_at		0	38	14.4658	23.5342		21	6.53416
Rnaseh1	1453833_a_at	Class I;Cluster 5;ARED	1	39	14.5807	24.4193		21	6.41935
Tpx2	1428104_at		0	39	14.6955	24.3045		21	6.30454
Sfrs3	1416150_a_at		0	39	14.8103	24.1897		21	6.18973
Cnot3	1435965_at		0	39	14.9251	24.0749		21	6.07492
Fxr1h	1452247_at		0	39	15.0399	23.9601		21	5.96011
Trip11	1427407_s_at		0	39	15.1547	23.8453		21	5.84531
Cct6a	1455988_a_at		0	39	15.2695	23.7305		21	5.7305
Slc2a1	1426600_at		0	39	15.3843	23.6157		22	6.61569
Ube2w	1426398_at	Class I;Cluster 5;ARED	1	40	15.4991	24.5009		22	6.50088
Sip1	1451044_at		0	40	15.6139	24.3861		22	6.38607
Mapk6	1419169_at	Class I;Cluster 5;ARED	1	41	15.7287	25.2713		22	6.27126
Cstf3	1424723_s_at		0	41	15.8435	25.1565		22	6.15646
Slamf1	1425569_a_at		0	41	15.9584	25.0416		22	6.04165
Ptpre	1418540_a_at	Class I;Cluster 5;ARED	1	42	16.0732	25.9268		22	5.92684
Cmas	1426662_at		0	42	16.188	25.812		23	6.81203
Nin	1419078_at	Class II;Cluster 3;ARED	1	43	16.3028	26.6972		23	6.69722
Pbk	1448627_s_at		0	43	16.4176	26.5824		23	6.58242
Vprbp	1434609_at		0	43	16.5324	26.4676		23	6.46761
Mrpl50	1424164_at		0	43	16.6472	26.3528		23	6.3528
Vdac2	1415990_at		0	43	16.762	26.238		23	6.23799
Aof2	1426761_at		0	43	16.8768	26.1232		23	6.12318
Cept1	1416471_at		0	43	16.9916	26.0084		24	7.00837
Mrto4	1423823_at		0	43	17.1064	25.8936		24	6.89357
Cherp	1436885_a_at		0	43	17.2212	25.7788		24	6.77876
Pim2	1417216_at		0	43	17.3361	25.6639		24	6.66395
Galnact2	1424431_at	Class I;Cluster 5;ARED	1	44	17.4509	26.5491		24	6.54914
Cct6a	1423517_at		0	44	17.5657	26.4343		24	6.43433
Gpsm1	1436917_s_at		0	44	17.6805	26.3195		24	6.31952
Exosc8	1449738_s_at		0	44	17.7953	26.2047		24	6.20472
Dync1li1	1424947_at		0	44	17.9101	26.0899		25	7.08991
Pin1	1416228_at		0	44	18.0249	25.9751		25	6.9751
Fndc3a	1426903_at		0	44	18.1397	25.8603		25	6.86029
Pscd2	1450103_a_at		0	44	18.2545	25.7455		25	6.74548
	AFFX-r2-Ec-bioD-5_at		0	44	18.3693	25.6307		25	6.63067
Cdc42se1	1428132_at		0	44	18.4841	25.5159		25	6.51587
Casp8	1424552_at		0	44	18.5989	25.4011		25	6.40106
Fdft1	1438322_x_at		0	44	18.7138	25.2862		26	7.28625
Lsm8	1448703_at		0	44	18.8286	25.1714		26	7.17144
Rad17	1448762_at	Class I;Cluster 5;ARED	1	45	18.9434	26.0566		26	7.05663
Nfya	1422082_a_at		0	45	19.0582	25.9418		26	6.94182
Taok3	1455733_at		0	45	19.173	25.827		26	6.82702
Zbed4	1427090_at		0	45	19.2878	25.7122		26	6.71221
Osgin2	1424289_at	Class I;Cluster 5;ARED	1	46	19.4026	26.5974		26	6.5974
Ube1c	1435164_s_at		0	46	19.5174	26.4826		27	7.48259
Txndc9	1424512_a_at	Class I;Cluster 5;ARED	1	47	19.6322	27.3678		27	7.36778
Safb	1454929_s_at		0	47	19.747	27.253		27	7.25297
Lats2	1439441_x_at	Class I;Cluster 5;ARED	1	48	19.8618	28.1382		27	7.13817
Eif3s1	1426394_at		0	48	19.9766	28.0234		27	7.02336
LOC670271;Tcrg	1422188_s_at		0	48	20.0914	27.9086		27	6.90855
BC020077	1451349_at		0	48	20.2063	27.7937		27	6.79374
Adrm1	1419263_a_at		0	48	20.3211	27.6789		27	6.67893
Pvr	1423904_a_at		0	48	20.4359	27.5641		28	7.56413
Zeb1	1418926_at		0	48	20.5507	27.4493		28	7.44932
	AFFX-BioDn-3_at		0	48	20.6655	27.3345		28	7.33451
Rdx	1416179_a_at		0	48	20.7803	27.2197		28	7.2197
Dnajc3a	1433887_at		0	48	20.8951	27.1049		28	7.10489
Derl2	1448438_at		0	48	21.0099	26.9901		28	6.99008
Hmgcs1	1433446_at		0	48	21.1247	26.8753		28	6.87528
Slc25a11	1426586_at		0	48	21.2395	26.7605		29	7.76047
Mbtps1	1448240_at	Class I;Cluster 5;ARED	1	49	21.3543	27.6457		29	7.64566
Ccnb1;Ccnb1-rs1;EG434175;LOC672788	1416076_at		0	49	21.4691	27.5309		29	7.53085
Ppme1	1423810_at		0	49	21.584	27.416		29	7.41604
Wrnip1	1448376_at		0	49	21.6988	27.3012		29	7.30123
Nbr1	1448343_a_at		0	49	21.8136	27.1864		29	7.18643
Lycat	1434690_at		0	49	21.9284	27.0716		29	7.07162
Clint1	1452152_at	Class I;Cluster 5;ARED	1	50	22.0432	27.9568		29	6.95681
AA960436	1448583_at	Class II;Cluster 3;ARED	1	51	22.158	28.842		30	7.842
Eif3s10	1416660_at		0	51	22.2728	28.7272		30	7.72719
LOC433328;LOC677340;Plscr1	1429527_a_at		0	51	22.3876	28.6124		30	7.61238
Spag5	1433893_s_at		0	51	22.5024	28.4976		30	7.49758
Ccnh;LOC672655	1456293_s_at		0	51	22.6172	28.3828		30	7.38277
Cdc20	1439394_x_at		0	51	22.732	28.268		30	7.26796
Mdm2	1423605_a_at		0	51	22.8468	28.1532		30	7.15315
D030056L22Rik	1423879_at		0	51	22.9617	28.0383		31	8.03834
Nde1	1435737_a_at		0	51	23.0765	27.9235		31	7.92353
Srprb	1450089_a_at		0	51	23.1913	27.8087		31	7.80873
Atp6v1d	1438993_a_at	Class I;Cluster 5;ARED	1	52	23.3061	28.6939		31	7.69392
Eif3s1	1426395_s_at		0	52	23.4209	28.5791		31	7.57911
Zbed3	1453848_s_at		0	52	23.5357	28.4643		31	7.4643
Pvr	1451160_s_at		0	52	23.6505	28.3495		31	7.34949
Atf4	1438992_x_at		0	52	23.7653	28.2347		31	7.23468
2610209M04Rik	1415714_a_at		0	52	23.8801	28.1199		32	8.11988
Slmo2	1448543_at	Class I;Cluster 5;ARED	1	53	23.9949	29.0051		32	8.00507
Slc35e1	1434104_at		0	53	24.1097	28.8903		32	7.89026
Rnpc3	1424589_s_at		0	53	24.2245	28.7755		32	7.77545
Dctn6	1416499_a_at		0	53	24.3394	28.6606		32	7.66064
Ttc5	1424508_at		0	53	24.4542	28.5458		32	7.54584
H2afx	1416746_at		0	53	24.569	28.431		32	7.43103
Tiprl	1451587_a_at		0	53	24.6838	28.3162		33	8.31622
Ddx5	1419653_a_at		0	53	24.7986	28.2014		33	8.20141
Nedd4l	1423269_a_at	Class II;Cluster 4;ARED	1	54	24.9134	29.0866		33	8.0866
Slc20a1	1448568_a_at		0	54	25.0282	28.9718		33	7.97179
Gch1	1429692_s_at		0	54	25.143	28.857		33	7.85699
Eif2s1	1452662_a_at		0	54	25.2578	28.7422		33	7.74218
Ctps	1416563_at		0	54	25.3726	28.6274		33	7.62737
Tnks2	1428388_at		0	54	25.4874	28.5126		33	7.51256
Nap1l4	1448476_at	Class I;Cluster 5;ARED	1	55	25.6022	29.3978		34	8.39775
Nbr1	1451897_a_at		0	55	25.7171	29.2829		34	8.28294
Cd55	1418762_at	Class II;Cluster 3;ARED	1	56	25.8319	30.1681		34	8.16814
Mllt11	1416313_at	Class II;Cluster 3;ARED	1	57	25.9467	31.0533		34	8.05333
Psmd12	1448492_a_at		0	57	26.0615	30.9385		34	7.93852
Btbd10	1438578_a_at	Class II;Cluster 4;ARED	1	58	26.1763	31.8237		34	7.82371
Polr1e	1435057_x_at		0	58	26.2911	31.7089		34	7.7089
Arhgef2	1421043_s_at	Class II;Cluster 4;ARED	1	59	26.4059	32.5941		35	8.59409
Ndrg1	1420760_s_at		0	59	26.5207	32.4793		35	8.47929
Crsp8	1432462_a_at		0	59	26.6355	32.3645		35	8.36448
Map4k5	1427376_a_at		0	59	26.7503	32.2497		35	8.24967
Ldlr	1450383_at	Class I;Cluster 5;ARED	1	60	26.8651	33.1349		35	8.13486
Tlk2	1431827_a_at		0	60	26.9799	33.0201		35	8.02005
Spag5	1427498_a_at		0	60	27.0948	32.9052		35	7.90524
1110028C15Rik	1436213_a_at		0	60	27.2096	32.7904		35	7.79044
Imp3	1416210_at		0	60	27.3244	32.6756		36	8.67563
Prkd2	1434333_a_at		0	60	27.4392	32.5608		36	8.56082
Tacc3	1455834_x_at		0	60	27.554	32.446		36	8.44601
Rbm13	1426426_at		0	60	27.6688	32.3312		36	8.3312
Vta1	1415722_a_at	Class I;Cluster 5;ARED	1	61	27.7836	33.2164		36	8.21639
2510039O18Rik	1451078_at	Class I;Cluster 5;ARED	1	62	27.8984	34.1016		36	8.10159
Ezh2	1416544_at		0	62	28.0132	33.9868		36	7.98678
Nup37	1423969_at	Class II;Cluster 3;ARED	1	63	28.128	34.872		36	7.87197
Serpinb1a	1448301_s_at		0	63	28.2428	34.7572		37	8.75716
Pscd1	1418183_a_at		0	63	28.3576	34.6424		37	8.64235
Chmp7	1451300_a_at		0	63	28.4725	34.5275		37	8.52755
Pim1	1423006_at	Class II;Cluster 1;ARED	1	64	28.5873	35.4127		37	8.41274
Cct7	1415817_s_at		0	64	28.7021	35.2979		37	8.29793
Tspan14	1423924_s_at		0	64	28.8169	35.1831		37	8.18312
Ccnb1	1419943_s_at		0	64	28.9317	35.0683		37	8.06831
Ccdc43	1418543_s_at		0	64	29.0465	34.9535		38	8.9535
Slc33a1	1423621_a_at		0	64	29.1613	34.8387		38	8.8387
Dusp11	1454785_at		0	64	29.2761	34.7239		38	8.72389
Atp6v1d	1416951_a_at	Class I;Cluster 5;ARED	1	65	29.3909	35.6091		38	8.60908
Mxi1	1450376_at		0	65	29.5057	35.4943		38	8.49427
Neu1	1416831_at		0	65	29.6205	35.3795		38	8.37946
Tardbp	1434419_s_at		0	65	29.7353	35.2647		38	8.26465
Nkiras1	1428503_a_at		0	65	29.8502	35.1498		38	8.14985
Egln3	1418648_at		0	65	29.965	35.035		39	9.03504
Ranbp9	1422736_at		0	65	30.0798	34.9202		39	8.92023
Mrpl32	1424372_at		0	65	30.1946	34.8054		39	8.80542
6330577E15Rik	1425194_a_at		0	65	30.3094	34.6906		39	8.69061
Ndufaf1	1423711_at		0	65	30.4242	34.5758		39	8.5758
Arl6ip6;LOC674449	1424020_at		0	65	30.539	34.461		39	8.461
Dynll1	1448682_at	Class I;Cluster 5;ARED	1	66	30.6538	35.3462		39	8.34619
Zfp294	1427949_at	Class I;Cluster 5;ARED	1	67	30.7686	36.2314		40	9.23138
Foxk2	1452753_at	Class I;Cluster 5;ARED	1	68	30.8834	37.1166		40	9.11657
Helb	1419235_s_at		0	68	30.9982	37.0018		40	9.00176
Tmem63b	1452219_at		0	68	31.113	36.887		40	8.88695
Nr2f6	1460648_at		0	68	31.2279	36.7721		40	8.77215
Cited2	1421267_a_at		0	68	31.3427	36.6573		40	8.65734
Ttc1	1416994_at		0	68	31.4575	36.5425		40	8.54253
Nup160	1418530_at		0	68	31.5723	36.4277		40	8.42772
Ptpre	1418539_a_at	Class I;Cluster 5;ARED	1	69	31.6871	37.3129		41	9.31291
2310028N02Rik	1417031_at		0	69	31.8019	37.1981		41	9.1981
Pim3	1437100_x_at		0	69	31.9167	37.0833		41	9.0833
Dlat	1426264_at	Class II;Cluster 4;ARED	1	70	32.0315	37.9685		41	8.96849
	1443856_at		0	70	32.1463	37.8537		41	8.85368
Hk2	1422612_at		0	70	32.2611	37.7389		41	8.73887
Ebna1bp2	1428315_at		0	70	32.3759	37.6241		41	8.62406
Gadd45gip1	1417619_at		0	70	32.4907	37.5093		41	8.50926
Ppp3cc	1420743_a_at	Class II;Cluster 4;ARED	1	71	32.6056	38.3944		42	9.39445
Ppm1b	1451669_at	Class I;Cluster 5;ARED	1	72	32.7204	39.2796		42	9.27964
Farsb	1423709_s_at		0	72	32.8352	39.1648		42	9.16483
Snapc3	1428760_at		0	72	32.95	39.05		42	9.05002
D030056L22Rik	1455384_x_at		0	72	33.0648	38.9352		42	8.93521
Utx	1427672_a_at	Class I;Cluster 5;ARED	1	73	33.1796	39.8204		42	8.82041
Zfp740	1453013_at		0	73	33.2944	39.7056		42	8.7056
Ttc1	1448537_at		0	73	33.4092	39.5908		42	8.59079
Pcbp1	1448642_at		0	73	33.524	39.476		43	9.47598
Fastkd2	1426741_a_at		0	73	33.6388	39.3612		43	9.36117
Pafah1b2	1450755_at		0	73	33.7536	39.2464		43	9.24636
Ccnb1;Ccnb1-rs1	1448205_at		0	73	33.8684	39.1316		43	9.13156
Hspa5	1427464_s_at		0	73	33.9833	39.0167		43	9.01675
Atpbd1b	1448836_s_at		0	73	34.0981	38.9019		43	8.90194
Gtpbp4	1423142_a_at		0	73	34.2129	38.7871		43	8.78713
Rassf2	1428392_at		0	73	34.3277	38.6723		44	9.67232
Slc35b4	1416550_at		0	73	34.4425	38.5575		44	9.55751
Kif2c;LOC631653	1449060_at		0	73	34.5573	38.4427		44	9.44271
Ier2	1416442_at		0	73	34.6721	38.3279		44	9.3279
Taf9	1451509_at		0	73	34.7869	38.2131		44	9.21309
Cdc45l	1416575_at		0	73	34.9017	38.0983		44	9.09828
Cd244;LOC677008	1449991_at		0	73	35.0165	37.9835		44	8.98347
Peli1	1417372_a_at	Class II;Cluster 3;ARED	1	74	35.1313	38.8687		44	8.86866
Dhx30	1438969_x_at		0	74	35.2461	38.7539		45	9.75386
Ywhag	1450012_x_at		0	74	35.361	38.639		45	9.63905
Ing3	1422806_x_at		0	74	35.4758	38.5242		45	9.52424
Rdh11	1449209_a_at		0	74	35.5906	38.4094		45	9.40943
Myb	1422734_a_at		0	74	35.7054	38.2946		45	9.29462
Magmas	1416765_s_at		0	74	35.8202	38.1798		45	9.17981
Nup35	1426447_at		0	74	35.935	38.065		45	9.06501
Rcc1	1416962_at		0	74	36.0498	37.9502		45	8.9502
LOC665155;Srp54	1416153_at		0	74	36.1646	37.8354		46	9.83539
Tubb2c	1439416_x_at		0	74	36.2794	37.7206		46	9.72058
Acbd3	1426635_at		0	74	36.3942	37.6058		46	9.60577
Swap70	1423543_at	Class II;Cluster 3;ARED	1	75	36.509	38.491		46	9.49097
Nek2	1417299_at		0	75	36.6238	38.3762		46	9.37616
Ccne2	1422535_at		0	75	36.7387	38.2613		46	9.26135
Tor1a	1426515_a_at		0	75	36.8535	38.1465		46	9.14654
Actr8	1423385_at		0	75	36.9683	38.0317		47	10.0317
Ciao1	1450953_at		0	75	37.0831	37.9169		47	9.91692
BC021523	1452151_at		0	75	37.1979	37.8021		47	9.80212
E2f5	1417444_at		0	75	37.3127	37.6873		47	9.68731
Ccdc58	1424465_at		0	75	37.4275	37.5725		47	9.5725
Fxr2	1422522_at		0	75	37.5423	37.4577		47	9.45769
Cnot8	1421135_a_at		0	75	37.6571	37.3429		47	9.34288
Gtl3	1419462_s_at		0	75	37.7719	37.2281		47	9.22807
	AFFX-CreX-5_at		0	75	37.8867	37.1133		48	10.1133
Dhx30	1416140_a_at		0	75	38.0015	36.9985		48	9.99846
Icam1	1424067_at		0	75	38.1164	36.8836		48	9.88365
Insig2	1417980_a_at	Class I;Cluster 5;ARED	1	76	38.2312	37.7688		48	9.76884
Golga5	1418447_at		0	76	38.346	37.654		48	9.65403
Aytl2	1424459_at	Class II;Cluster 4;ARED	1	77	38.4608	38.5392		48	9.53922
BC057552	1454750_a_at		0	77	38.5756	38.4244		48	9.42442
Trappc4	1415674_a_at		0	77	38.6904	38.3096		48	9.30961
Tnfsf11	1419083_at		0	77	38.8052	38.1948		49	10.1948
Spg20	1424875_at		0	77	38.92	38.08		49	10.08
Ddx5	1438371_x_at		0	77	39.0348	37.9652		49	9.96518
C230093N12Rik	1426893_at		0	77	39.1496	37.8504		49	9.85037
Dimt1	1426291_at		0	77	39.2644	37.7356		49	9.73557
Cd48	1427301_at	Class I;Cluster 5;ARED	1	78	39.3792	38.6208		49	9.62076
Tm2d2	1438181_x_at		0	78	39.4941	38.5059		49	9.50595
Dhx30	1438832_x_at		0	78	39.6089	38.3911		49	9.39114
Rnf4	1451072_a_at		0	78	39.7237	38.2763		50	10.2763
Gtpbp4	1423143_at		0	78	39.8385	38.1615		50	10.1615
Pgs1	1455229_x_at		0	78	39.9533	38.0467		50	10.0467
Zfp503	1423835_at	Class I;Cluster 5;ARED	1	79	40.0681	38.9319		50	9.93191
Fdps	1423418_at		0	79	40.1829	38.8171		50	9.8171
LOC665155;Srp54	1425665_a_at		0	79	40.2977	38.7023		50	9.70229
Rngtt	1425844_a_at		0	79	40.4125	38.5875		50	9.58748
Usp14	1416208_at	Class I;Cluster 5;ARED	1	80	40.5273	39.4727		51	10.4727
Pttg1	1424105_a_at		0	80	40.6421	39.3579		51	10.3579
Pfkp	1430634_a_at		0	80	40.7569	39.2431		51	10.2431
Auh	1420776_a_at		0	80	40.8717	39.1283		51	10.1283
Sh3bp1	1460222_at		0	80	40.9866	39.0134		51	10.0134
Tmem2	1424711_at		0	80	41.1014	38.8986		51	9.89863
Farsa	1424907_a_at		0	80	41.2162	38.7838		51	9.78383
4930566A11Rik	1426889_at		0	80	41.331	38.669		51	9.66902
Dph5	1452839_at		0	80	41.4458	38.5542		52	10.5542
Lrrc48	1424340_at		0	80	41.5606	38.4394		52	10.4394
Stam2	1416976_at		0	80	41.6754	38.3246		52	10.3246
Rfwd3	1423882_at		0	80	41.7902	38.2098		52	10.2098
Tollip	1423047_at	Class I;Cluster 5;ARED	1	81	41.905	39.095		52	10.095
Wdr74	1416890_at		0	81	42.0198	38.9802		52	9.98017
Atp2a2	1427250_at	Class II;Cluster 3;ARED	1	82	42.1346	39.8654		52	9.86536
Hax1	1426187_a_at		0	82	42.2494	39.7506		52	9.75055
Gtf3c2	1428448_a_at		0	82	42.3643	39.6357		53	10.6357
Arhgap5	1450896_at		0	82	42.4791	39.5209		53	10.5209
1810055G02Rik	1425921_a_at	Class I;Cluster 5;ARED	1	83	42.5939	40.4061		53	10.4061
Clcn3	1433486_at		0	83	42.7087	40.2913		53	10.2913
Ndrg1	1423413_at		0	83	42.8235	40.1765		53	10.1765
Sfrs2ip	1452884_at		0	83	42.9383	40.0617		53	10.0617
D2Ertd750e	1423463_a_at		0	83	43.0531	39.9469		53	9.94689
Rab1	1448210_at	Class I;Cluster 5;ARED	1	84	43.1679	40.8321		53	9.83208
Pfkp	1416069_at		0	84	43.2827	40.7173		54	10.7173
Ccdc99	1424971_at		0	84	43.3975	40.6025		54	10.6025
Mgea5	1422902_s_at		0	84	43.5123	40.4877		54	10.4877
Tmem41b	1428587_at		0	84	43.6271	40.3729		54	10.3729
Ibrdc3	1432478_a_at		0	84	43.742	40.258		54	10.258
Sccpdh	1426510_at		0	84	43.8568	40.1432		54	10.1432
Mxi1	1425732_a_at		0	84	43.9716	40.0284		54	10.0284
Sfrs6	1448454_at		0	84	44.0864	39.9136		54	9.91362
Pot1a	1448379_at		0	84	44.2012	39.7988		55	10.7988
2510039O18Rik	1438646_x_at	Class I;Cluster 5;ARED	1	85	44.316	40.684		55	10.684
Tmem41b	1428586_at		0	85	44.4308	40.5692		55	10.5692
2610304G08Rik	1427887_at		0	85	44.5456	40.4544		55	10.4544
Bxdc5	1431784_a_at		0	85	44.6604	40.3396		55	10.3396
Hectd1	1424141_at	Class I;Cluster 5;ARED	1	86	44.7752	41.2248		55	10.2248
LOC640502;Uap1	1456516_x_at		0	86	44.89	41.11		55	10.11
Ugcg	1435133_at	Class I;Cluster 5;ARED	1	87	45.0048	41.9952		55	9.99515
9430016H08Rik	1424075_at		0	87	45.1197	41.8803		56	10.8803
Hnrpf;LOC637008;LOC672616	1423382_a_at		0	87	45.2345	41.7655		56	10.7655
Reps1	1416216_at		0	87	45.3493	41.6507		56	10.6507
Rad21	1455938_x_at		0	87	45.4641	41.5359		56	10.5359
Ktn1	1455434_a_at		0	87	45.5789	41.4211		56	10.4211
2700094F01Rik	1426797_at		0	87	45.6937	41.3063		56	10.3063
Pten	1450655_at		0	87	45.8085	41.1915		56	10.1915
Chchd4	1417233_at		0	87	45.9233	41.0767		57	11.0767
Zfp207	1423545_a_at		0	87	46.0381	40.9619		57	10.9619
Eya2	1424127_at		0	87	46.1529	40.8471		57	10.8471
Cklf	1425769_x_at		0	87	46.2677	40.7323		57	10.7323
Prkce	1452878_at		0	87	46.3825	40.6175		57	10.6175
Fasn	1423828_at		0	87	46.4974	40.5026		57	10.5026
Polr1e	1419058_at		0	87	46.6122	40.3878		57	10.3878
Hsp110	1425993_a_at		0	87	46.727	40.273		57	10.273
Ccdc59	1449446_at	Class I;Cluster 5;ARED	1	88	46.8418	41.1582		58	11.1582
Garnl1	1421448_at		0	88	46.9566	41.0434		58	11.0434
Vegfc	1419417_at		0	88	47.0714	40.9286		58	10.9286
LOC633966	1437565_a_at		0	88	47.1862	40.8138		58	10.8138
	AFFX-CreX-3_at		0	88	47.301	40.699		58	10.699
Psmd7	1451056_at		0	88	47.4158	40.5842		58	10.5842
Jagn1	1417064_at		0	88	47.5306	40.4694		58	10.4694
Adcy7	1450065_at		0	88	47.6454	40.3546		58	10.3546
Gtf2f2	1426626_at	Class II;Cluster 4;ARED	1	89	47.7602	41.2398		59	11.2398
Aurka	1424511_at		0	89	47.8751	41.1249		59	11.1249
Rnps1	1448324_at		0	89	47.9899	41.0101		59	11.0101
Grasp	1460206_at	Class II;Cluster 3;ARED	1	90	48.1047	41.8953		59	10.8953
Cstf2	1419644_at	Class I;Cluster 5;ARED	1	91	48.2195	42.7805		59	10.7805
Tmem185b	1452093_at		0	91	48.3343	42.6657		59	10.6657
2900006A08Rik	1448019_at		0	91	48.4491	42.5509		59	10.5509
Ywhag	1420817_at		0	91	48.5639	42.4361		59	10.4361
D030051N19Rik	1454985_at		0	91	48.6787	42.3213		60	11.3213
Pip5k2c	1416388_at		0	91	48.7935	42.2065		60	11.2065
Rab21	1437741_at		0	91	48.9083	42.0917		60	11.0917
Ypel1	1421048_a_at		0	91	49.0231	41.9769		60	10.9769
	1435872_at		0	91	49.1379	41.8621		60	10.8621
Arih1	1436498_at		0	91	49.2528	41.7472		60	10.7472
Alas1	1424126_at		0	91	49.3676	41.6324		60	10.6324
Mitd1	1426133_a_at		0	91	49.4824	41.5176		60	10.5176
Rbm12	1416928_at		0	91	49.5972	41.4028		61	11.4028
Rabep1	1427448_at		0	91	49.712	41.288		61	11.288
	1433613_at		0	91	49.8268	41.1732		61	11.1732
Sfrs7	1424883_s_at		0	91	49.9416	41.0584		61	11.0584
Snapc3	1453077_a_at		0	91	50.0564	40.9436		61	10.9436
	1425513_at		0	91	50.1712	40.8288		61	10.8288
Pla2g4a	1448558_a_at	Class I;Cluster 5;ARED	1	92	50.286	41.714		61	10.714
Arhgap17	1426623_a_at		0	92	50.4008	41.5992		61	10.5992
Bub1	1424046_at		0	92	50.5156	41.4844		62	11.4844
Fastkd2	1438319_x_at		0	92	50.6305	41.3695		62	11.3695
Atp6v1d	1416952_at	Class I;Cluster 5;ARED	1	93	50.7453	42.2547		62	11.2547
Zfp259	1419281_a_at		0	93	50.8601	42.1399		62	11.1399
Lpin1	1418288_at		0	93	50.9749	42.0251		62	11.0251
Ywhag	1420816_at		0	93	51.0897	41.9103		62	10.9103
Abi1	1438506_s_at		0	93	51.2045	41.7955		62	10.7955
Tera	1448126_at	Class II;Cluster 3;ARED	1	94	51.3193	42.6807		62	10.6807
Gpr125	1426782_at		0	94	51.4341	42.5659		63	11.5659
Chac2	1419074_at		0	94	51.5489	42.4511		63	11.4511
Eif3s10	1416661_at		0	94	51.6637	42.3363		63	11.3363
EG666634;H2afz;LOC675899	1456032_x_at		0	94	51.7785	42.2215		63	11.2215
EG632248;Sfrs3	1434512_x_at		0	94	51.8933	42.1067		63	11.1067
Gtf2a1	1433511_at	Class I;Cluster 5;ARED	1	95	52.0082	42.9918		63	10.9918
Sap30	1417719_at		0	95	52.123	42.877		63	10.877
Ate1	1420651_at		0	95	52.2378	42.7622		64	11.7622
EG627557;Ncoa4	1450006_at		0	95	52.3526	42.6474		64	11.6474
Wbp4	1419375_at		0	95	52.4674	42.5326		64	11.5326
B230342M21Rik	1417707_at		0	95	52.5822	42.4178		64	11.4178
Wdr6	1415770_at		0	95	52.697	42.303		64	11.303
Depdc1a	1424292_at	Class I;Cluster 5;ARED	1	96	52.8118	43.1882		64	11.1882
Spag5	1433892_at		0	96	52.9266	43.0734		64	11.0734
Rad18	1423318_at		0	96	53.0414	42.9586		64	10.9586
BC032204	1433963_a_at		0	96	53.1562	42.8438		65	11.8438
Kras	1451979_at	Class I;Cluster 5;ARED	1	97	53.271	43.729		65	11.729
Slc25a33	1424211_at		0	97	53.3859	43.6141		65	11.6141
Trip12	1423898_a_at		0	97	53.5007	43.4993		65	11.4993
Lass2	1423955_a_at	Class I;Cluster 5;ARED	1	98	53.6155	44.3845		65	11.3845
Snap29	1423355_at	Class I;Cluster 5;ARED	1	99	53.7303	45.2697		65	11.2697
Parp8	1451474_a_at	Class I;Cluster 5;ARED	1	100	53.8451	46.1549		65	11.1549
Nup54	1433580_at		0	100	53.9599	46.0401		65	11.0401
Tbc1d15	1416062_at		0	100	54.0747	45.9253		66	11.9253
Bag2	1423948_at		0	100	54.1895	45.8105		66	11.8105
Ppp2cb	1421823_a_at		0	100	54.3043	45.6957		66	11.6957
Ppp2r1b	1428265_at		0	100	54.4191	45.5809		66	11.5809
Rabep1	1426023_a_at		0	100	54.5339	45.4661		66	11.4661
Golga3	1419159_at		0	100	54.6487	45.3513		66	11.3513
Stx12	1448936_at		0	100	54.7636	45.2364		66	11.2364
Gosr1	1416215_at		0	100	54.8784	45.1216		66	11.1216
Vti1b	1449003_a_at		0	100	54.9932	45.0068		67	12.0068
Ddx5	1454793_x_at		0	100	55.108	44.892		67	11.892
Zcchc6	1433910_at	Class I;Cluster 5;ARED	1	101	55.2228	45.7772		67	11.7772
EG666904;Hspa8;LOC621284;LOC669493	1420622_a_at		0	101	55.3376	45.6624		67	11.6624
Slc4a7	1438673_at	Class II;Cluster 3;ARED	1	102	55.4524	46.5476		67	11.5476
1810015C04Rik	1424683_at	Class I;Cluster 5;ARED	1	103	55.5672	47.4328		67	11.4328
C78339	1433475_a_at	Class I;Cluster 5;ARED	1	104	55.682	48.318		67	11.318
Pdik1l	1451646_at	Class I;Cluster 5;ARED	1	105	55.7968	49.2032		67	11.2032
Cdc20	1416664_at		0	105	55.9116	49.0884		68	12.0884
Mrgpra4	1451926_at		0	105	56.0264	48.9736		68	11.9736
Sfrs16	1428961_a_at		0	105	56.1413	48.8587		68	11.8587
Luc7l	1431181_a_at		0	105	56.2561	48.7439		68	11.7439
C1galt1c1	1416655_at		0	105	56.3709	48.6291		68	11.6291
Metap1	1426837_at		0	105	56.4857	48.5143		68	11.5143
Chic2	1419659_s_at	Class II;Cluster 3;ARED	1	106	56.6005	49.3995		68	11.3995
Gpsm1	1423690_s_at		0	106	56.7153	49.2847		68	11.2847
Dlat	1426265_x_at	Class II;Cluster 4;ARED	1	107	56.8301	50.1699		69	12.1699
Ccng2	1448364_at		0	107	56.9449	50.0551		69	12.0551
Rwdd4a	1424244_at	Class I;Cluster 5;ARED	1	108	57.0597	50.9403		69	11.9403
Bcl2l1	1420887_a_at		0	108	57.1745	50.8255		69	11.8255
Riok2	1436684_a_at		0	108	57.2893	50.7107		69	11.7107
Serinc1	1415838_at	Class I;Cluster 5;ARED	1	109	57.4041	51.5959		69	11.5959
Casp7	1448659_at		0	109	57.519	51.481		69	11.481
Ndrg1	1456174_x_at		0	109	57.6338	51.3662		69	11.3662
Mgea5	1422900_at		0	109	57.7486	51.2514		70	12.2514
Dock8	1433437_at		0	109	57.8634	51.1366		70	12.1366
Cdc6	1417019_a_at	Class I;Cluster 5;ARED	1	110	57.9782	52.0218		70	12.0218
Saps3	1423881_at	Class I;Cluster 5;ARED	1	111	58.093	52.907		70	11.907
Rbm18	1420607_at		0	111	58.2078	52.7922		70	11.7922
Sla	1420819_at		0	111	58.3226	52.6774		70	11.6774
B3gnt2	1420852_a_at	Class I;Cluster 5;ARED	1	112	58.4374	53.5626		70	11.5626
Cnot8	1451102_at		0	112	58.5522	53.4478		70	11.4478
Sppl3	1423658_at		0	112	58.667	53.333		71	12.333
Txndc9	1436951_x_at	Class I;Cluster 5;ARED	1	113	58.7818	54.2182		71	12.2182
Dhx38	1426786_s_at		0	113	58.8967	54.1033		71	12.1033
Zc3hc1	1426654_at		0	113	59.0115	53.9885		71	11.9885
Ing3	1422805_a_at		0	113	59.1263	53.8737		71	11.8737
Lrmp	1448409_at		0	113	59.2411	53.7589		71	11.7589
Atp7a	1436921_at	Class I;Cluster 5;ARED	1	114	59.3559	54.6441		71	11.6441
Ncapg	1429171_a_at		0	114	59.4707	54.5293		71	11.5293
Eif4a2	1450934_at		0	114	59.5855	54.4145		72	12.4145
Exosc10	1454021_a_at		0	114	59.7003	54.2997		72	12.2997
Clk4	1427663_a_at		0	114	59.8151	54.1849		72	12.1849
LOC638774;Mki67	1426817_at		0	114	59.9299	54.0701		72	12.0701
Apc	1450056_at		0	114	60.0447	53.9553		72	11.9553
Klf16	1416350_at		0	114	60.1595	53.8405		72	11.8405
Tnfrsf21	1422740_at		0	114	60.2743	53.7257		72	11.7257
Bola1	1452637_a_at		0	114	60.3892	53.6108		72	11.6108
Mkrn2	1417935_at	Class I;Cluster 5;ARED	1	115	60.504	54.496		73	12.496
Pgs1	1454046_x_at		0	115	60.6188	54.3812		73	12.3812
Ggps1	1419805_s_at		0	115	60.7336	54.2664		73	12.2664
0910001A06Rik	1423829_at		0	115	60.8484	54.1516		73	12.1516
Rad18	1451928_a_at		0	115	60.9632	54.0368		73	12.0368
Mtrr	1452110_at	Class I;Cluster 5;ARED	1	116	61.078	54.922		73	11.922
Oxnad1	1426375_s_at		0	116	61.1928	54.8072		73	11.8072
Eftud1	1460562_at		0	116	61.3076	54.6924		73	11.6924
4930461P20Rik	1460711_at		0	116	61.4224	54.5776		74	12.5776
Exoc6	1424230_at		0	116	61.5372	54.4628		74	12.4628
Wipi2	1428882_at		0	116	61.652	54.348		74	12.348
Smek1	1435742_at		0	116	61.7669	54.2331		74	12.2331
Egln2	1416533_at		0	116	61.8817	54.1183		74	12.1183
Mcm3ap	1448711_at		0	116	61.9965	54.0035		74	12.0035
Sos2	1452281_at		0	116	62.1113	53.8887		74	11.8887
Zfp68	1448760_at		0	116	62.2261	53.7739		74	11.7739
Sfrs7	1424033_at		0	116	62.3409	53.6591		75	12.6591
Bpnt1	1449211_at	Class I;Cluster 5;ARED	1	117	62.4557	54.5443		75	12.5443
Zfp330	1451216_at		0	117	62.5705	54.4295		75	12.4295
Mafg	1448916_at		0	117	62.6853	54.3147		75	12.3147
Isg20l1	1450506_a_at	Class II;Cluster 3;ARED	1	118	62.8001	55.1999		75	12.1999
Morc3	1452224_at		0	118	62.9149	55.0851		75	12.0851
Cflar	1425687_at		0	118	63.0297	54.9703		75	11.9703
Arcn1	1423743_at	Class I;Cluster 5;ARED	1	119	63.1446	55.8554		75	11.8554
Stat5b	1422103_a_at		0	119	63.2594	55.7406		76	12.7406
Slc37a1	1426601_at	Class II;Cluster 4;ARED	1	120	63.3742	56.6258		76	12.6258
Plaur	1452521_a_at	Class I;Cluster 5;ARED	1	121	63.489	57.511		76	12.511
Csnk1e	1417175_at	Class I;Cluster 5;ARED	1	122	63.6038	58.3962		76	12.3962
Amd1;Amd2	1416835_s_at		0	122	63.7186	58.2814		76	12.2814
Dynll1;EG627788;LOC672375	1417339_a_at		0	122	63.8334	58.1666		76	12.1666
Rnf12	1439403_x_at		0	122	63.9482	58.0518		76	12.0518
Rbmx2	1424705_at	Class I;Cluster 5;ARED	1	123	64.063	58.937		76	11.937
Ccdc127	1449096_at		0	123	64.1778	58.8222		77	12.8222
Lama5;LOC671909	1427010_s_at		0	123	64.2926	58.7074		77	12.7074
Sf3a3	1423811_at		0	123	64.4074	58.5926		77	12.5926
Usp18	1418191_at	Class I;Cluster 5;ARED	1	124	64.5223	59.4777		77	12.4777
Dynll1;EG627788;LOC672375	1456125_a_at		0	124	64.6371	59.3629		77	12.3629
Mrps23	1421874_a_at		0	124	64.7519	59.2481		77	12.2481
Mtvr2	1416914_s_at		0	124	64.8667	59.1333		77	12.1333
Idh3a	1432016_a_at	Class I;Cluster 5;ARED	1	125	64.9815	60.0185		77	12.0185
Alas1	1455282_x_at		0	125	65.0963	59.9037		78	12.9037
Hmox1	1448239_at		0	125	65.2111	59.7889		78	12.7889
Elk3	1417662_at		0	125	65.3259	59.6741		78	12.6741
D430028G21Rik	1439185_x_at		0	125	65.4407	59.5593		78	12.5593
Cflar	1424996_at		0	125	65.5555	59.4445		78	12.4445
M6prbp1	1416424_at		0	125	65.6703	59.3297		78	12.3297
Dsn1	1417139_at		0	125	65.7851	59.2149		78	12.2149
Pdpk1	1415729_at		0	125	65.9	59.1		79	13.1
Inpp5d	1418110_a_at		0	125	66.0148	58.9852		79	12.9852
Rnps1	1437027_x_at		0	125	66.1296	58.8704		79	12.8704
C330027C09Rik	1449699_s_at		0	125	66.2444	58.7556		79	12.7556
Bcl10	1418972_at		0	125	66.3592	58.6408		79	12.6408
Thoc1	1424641_a_at		0	125	66.474	58.526		79	12.526
Orc2l	1418226_at		0	125	66.5888	58.4112		79	12.4112
Map2k7	1451736_a_at		0	125	66.7036	58.2964		79	12.2964
Ptpn2	1438562_a_at		0	125	66.8184	58.1816		80	13.1816
Strn3	1423535_at		0	125	66.9332	58.0668		80	13.0668
Bysl	1422767_at		0	125	67.048	57.952		80	12.952
Lce1f	1420550_at		0	125	67.1628	57.8372		80	12.8372
Slc30a6	1424241_at		0	125	67.2777	57.7223		80	12.7223
Mlx	1418437_a_at	Class I;Cluster 5;ARED	1	126	67.3925	58.6075		80	12.6075
Fbxo18	1452153_at	Class II;Cluster 3;ARED	1	127	67.5073	59.4927		80	12.4927
Sc4mol	1423078_a_at		0	127	67.6221	59.3779		80	12.3779
Metap2	1423610_at		0	127	67.7369	59.2631		81	13.2631
Gpsm1	1423689_a_at		0	127	67.8517	59.1483		81	13.1483
Tpp2	1438264_a_at		0	127	67.9665	59.0335		81	13.0335
Zfml	1417791_a_at	Class I;Cluster 5;ARED	1	128	68.0813	59.9187		81	12.9187
Serpinb6b	1422804_at		0	128	68.1961	59.8039		81	12.8039
Usp12	1434483_at		0	128	68.3109	59.6891		81	12.6891
1110001A07Rik	1437480_at	Class II;Cluster 4;ARED	1	129	68.4257	60.5743		81	12.5743
Sfpq	1438458_a_at		0	129	68.5405	60.4595		81	12.4595
Bclaf1	1428844_a_at		0	129	68.6554	60.3446		82	13.3446
Pex3	1417442_a_at		0	129	68.7702	60.2298		82	13.2298
Sertad2	1417209_at	Class II;Cluster 4;ARED	1	130	68.885	61.115		82	13.115
Asf1a	1423511_at		0	130	68.9998	61.0002		82	13.0002
Chordc1	1460645_at		0	130	69.1146	60.8854		82	12.8854
H3f3b	1420376_a_at		0	130	69.2294	60.7706		82	12.7706
Ing3	1450760_a_at		0	130	69.3442	60.6558		82	12.6558
Zc3h8	1418495_at		0	130	69.459	60.541		82	12.541
Mrp63	1418137_at		0	130	69.5738	60.4262		83	13.4262
Zfyve27	1424550_at	Class II;Cluster 3;ARED	1	131	69.6886	61.3114		83	13.3114
Ppp3r1	1433591_at	Class I;Cluster 5;ARED	1	132	69.8034	62.1966		83	13.1966
Rbpms2	1424008_a_at		0	132	69.9182	62.0818		83	13.0818
1200003C05Rik	1424106_at	Class I;Cluster 5;ARED	1	133	70.0331	62.9669		83	12.9669
4632417K18Rik	1422628_at		0	133	70.1479	62.8521		83	12.8521
Rrp15	1417096_at		0	133	70.2627	62.7373		83	12.7373
Wdr33	1453554_a_at		0	133	70.3775	62.6225		83	12.6225
Psen1	1421853_at		0	133	70.4923	62.5077		84	13.5077
St8sia4	1419186_a_at		0	133	70.6071	62.3929		84	13.3929
Rrs1	1416998_at		0	133	70.7219	62.2781		84	13.2781
Nup93	1424291_at		0	133	70.8367	62.1633		84	13.1633
Dapp1	1421936_at		0	133	70.9515	62.0485		84	13.0485
LOC640502;Uap1	1416743_at		0	133	71.0663	61.9337		84	12.9337
Map4k5	1427083_a_at		0	133	71.1811	61.8189		84	12.8189
Cct7	1415816_at		0	133	71.2959	61.7041		84	12.7041
BC046331	1435156_at	Class I;Cluster 5;ARED	1	134	71.4108	62.5892		85	13.5892
Dync1h1	1416648_at		0	134	71.5256	62.4744		85	13.4744
Suhw3	1427983_at	Class I;Cluster 5;ARED	1	135	71.6404	63.3596		85	13.3596
Tsg101	1417004_at		0	135	71.7552	63.2448		85	13.2448
Dlx1	1449470_at	Class I;Cluster 5;ARED	1	136	71.87	64.13		85	13.13
Sfrs2ip	1460445_at		0	136	71.9848	64.0152		85	13.0152
AI848100	1427430_at		0	136	72.0996	63.9004		85	12.9004
B3gnt2	1450026_a_at	Class I;Cluster 5;ARED	1	137	72.2144	64.7856		85	12.7856
Tjp1	1417749_a_at		0	137	72.3292	64.6708		86	13.6708
Osgin2	1424290_at	Class I;Cluster 5;ARED	1	138	72.444	65.556		86	13.556
Prei3	1423167_at	Class I;Cluster 5;ARED	1	139	72.5588	66.4412		86	13.4412
Atxn2	1419866_s_at	Class I;Cluster 5;ARED	1	140	72.6736	67.3264		86	13.3264
Pdcl	1425149_a_at	Class II;Cluster 3;ARED	1	141	72.7885	68.2115		86	13.2115
2500003M10Rik	1423409_a_at		0	141	72.9033	68.0967		86	13.0967
Gtpbp4	1450873_at		0	141	73.0181	67.9819		86	12.9819
Lin9	1428639_at	Class I;Cluster 5;ARED	1	142	73.1329	68.8671		86	12.8671
Tubb2c	1423642_at		0	142	73.2477	68.7523		87	13.7523
Slamf1	1425570_at		0	142	73.3625	68.6375		87	13.6375
AI586015	1421098_at		0	142	73.4773	68.5227		87	13.5227
Dazap1	1419275_at		0	142	73.5921	68.4079		87	13.4079
Ube2b	1423107_at		0	142	73.7069	68.2931		87	13.2931
Ppp4r2	1433851_at		0	142	73.8217	68.1783		87	13.1783
Myst2	1433433_at		0	142	73.9365	68.0635		87	13.0635
Anln	1433543_at	Class II;Cluster 4;ARED	1	143	74.0513	68.9487		87	12.9487
Jmjd1a	1426810_at		0	143	74.1662	68.8338		87	12.8338
Pde6d	1416843_at		0	143	74.281	68.719		88	13.719
Pycr2	1448315_a_at		0	143	74.3958	68.6042		88	13.6042
Exosc10	1431832_x_at		0	143	74.5106	68.4894		88	13.4894
LOC675560;Map4k3	1426759_at		0	143	74.6254	68.3746		88	13.3746
Aff1	1418135_at	Class II;Cluster 4;ARED	1	144	74.7402	69.2598		88	13.2598
Orc4l	1453804_a_at		0	144	74.855	69.145		88	13.145
Baz1b	1420975_at		0	144	74.9698	69.0302		88	13.0302
Ube3a	1416681_at	Class I;Cluster 5;ARED	1	145	75.0846	69.9154		88	12.9154
C230052I12Rik	1454779_s_at		0	145	75.1994	69.8006		89	13.8006
D19Bwg1357e	1426931_s_at		0	145	75.3142	69.6858		89	13.6858
Wdr48	1452162_at		0	145	75.429	69.571		89	13.571
Chst12	1448477_at		0	145	75.5439	69.4561		89	13.4561
Arih1	1427189_at		0	145	75.6587	69.3413		89	13.3413
D17H6S56E-5	1417821_at		0	145	75.7735	69.2265		89	13.2265
Hdhd2	1428507_at		0	145	75.8883	69.1117		89	13.1117
Ckap2	1434748_at		0	145	76.0031	68.9969		89	12.9969
Max	1423501_at		0	145	76.1179	68.8821		90	13.8821
Arrb2	1451987_at		0	145	76.2327	68.7673		90	13.7673
Ibtk	1454905_at		0	145	76.3475	68.6525		90	13.6525
Shprh	1452261_at	Class I;Cluster 5;ARED	1	146	76.4623	69.5377		90	13.5377
Abcc1	1452233_at		0	146	76.5771	69.4229		90	13.4229
Ube2c	1452954_at		0	146	76.6919	69.3081		90	13.3081
Cdkn2d	1416253_at		0	146	76.8067	69.1933		90	13.1933
Gtf3c2	1452780_at		0	146	76.9216	69.0784		90	13.0784
Pstpip2	1455405_at	Class I;Cluster 5;ARED	1	147	77.0364	69.9636		91	13.9636
Pwp1	1454142_a_at		0	147	77.1512	69.8488		91	13.8488
1700003N22Rik;AI840826	1451341_s_at		0	147	77.266	69.734		91	13.734
Crnkl1	1420850_at	Class I;Cluster 5;ARED	1	148	77.3808	70.6192		91	13.6192
Slu7	1447146_s_at		0	148	77.4956	70.5044		91	13.5044
Rpp14	1419461_at	Class I;Cluster 5;ARED	1	149	77.6104	71.3896		91	13.3896
Mcm7	1416030_a_at		0	149	77.7252	71.2748		91	13.2748
Pola2	1448369_at		0	149	77.84	71.16		91	13.16
2310038H17Rik	1449275_at		0	149	77.9548	71.0452		92	14.0452
Ints8	1435250_at		0	149	78.0696	70.9304		92	13.9304
Stk3	1418512_at	Class II;Cluster 4;ARED	1	150	78.1844	71.8156		92	13.8156
Rad54l	1450862_at		0	150	78.2993	71.7007		92	13.7007
Cdc25a	1417132_at		0	150	78.4141	71.5859		92	13.5859
Rusc1	1437991_x_at		0	150	78.5289	71.4711		92	13.4711
Anks1	1452204_at		0	150	78.6437	71.3563		92	13.3563
2010309E21Rik	1417075_at		0	150	78.7585	71.2415		92	13.2415
Eif1b	1428272_at	Class II;Cluster 4;ARED	1	151	78.8733	72.1267		93	14.1267
Ndc80	1417445_at		0	151	78.9881	72.0119		93	14.0119
Tspyl1	1415908_at		0	151	79.1029	71.8971		93	13.8971
Tgfbr2	1425444_a_at		0	151	79.2177	71.7823		93	13.7823
Eif4a1	1430980_a_at		0	151	79.3325	71.6675		93	13.6675
Spata5	1438844_x_at		0	151	79.4473	71.5527		93	13.5527
Amd1	1448484_at		0	151	79.5621	71.4379		93	13.4379
Ddi2;Rsc1a1	1422560_at		0	151	79.677	71.323		93	13.323
Map3k3	1436522_at		0	151	79.7918	71.2082		94	14.2082
Rbbp8	1427062_at		0	151	79.9066	71.0934		94	14.0934
Sp3	1431804_a_at		0	151	80.0214	70.9786		94	13.9786
1700123O20Rik	1416917_at		0	151	80.1362	70.8638		94	13.8638
LOC626830;Sf3a3	1432488_a_at		0	151	80.251	70.749		94	13.749
Tm2d2	1437725_x_at		0	151	80.3658	70.6342		94	13.6342
Ddx24	1415713_a_at		0	151	80.4806	70.5194		94	13.5194
2610205E22Rik	1451278_a_at		0	151	80.5954	70.4046		94	13.4046
	AFFX-r2-Ec-bioC-3_at		0	151	80.7102	70.2898		95	14.2898
Tpst1	1421733_a_at		0	151	80.825	70.175		95	14.175
Ptpn2	1417140_a_at		0	151	80.9398	70.0602		95	14.0602
Cdc20	1439377_x_at		0	151	81.0546	69.9454		95	13.9454
D430028G21Rik	1451176_at		0	151	81.1695	69.8305		95	13.8305
Rnf6	1427898_at		0	151	81.2843	69.7157		95	13.7157
Nipa2	1421968_a_at	Class I;Cluster 5;ARED	1	152	81.3991	70.6009		95	13.6009
Arpc1a	1416079_a_at		0	152	81.5139	70.4861		95	13.4861
Blzf1	1418974_at	Class I;Cluster 5;ARED	1	153	81.6287	71.3713		96	14.3713
Stambp	1431962_a_at		0	153	81.7435	71.2565		96	14.2565
Hmgb2;LOC678110;LOC678341	1437313_x_at		0	153	81.8583	71.1417		96	14.1417
Rbm14	1456566_x_at		0	153	81.9731	71.0269		96	14.0269
Ube2w	1452054_at	Class I;Cluster 5;ARED	1	154	82.0879	71.9121		96	13.9121
Serpinb1a	1416318_at		0	154	82.2027	71.7973		96	13.7973
Stx7	1418436_at	Class I;Cluster 5;ARED	1	155	82.3175	72.6825		96	13.6825
Piga	1453497_a_at		0	155	82.4323	72.5677		96	13.5677
Peli1	1417371_at	Class II;Cluster 3;ARED	1	156	82.5472	73.4528		97	14.4528
Wdr77	1422844_a_at	Class I;Cluster 5;ARED	1	157	82.662	74.338		97	14.338
Rpp30	1423373_at	Class I;Cluster 5;ARED	1	158	82.7768	75.2232		97	14.2232
Scfd1	1428335_a_at		0	158	82.8916	75.1084		97	14.1084
Ddx21	1448271_a_at		0	158	83.0064	74.9936		97	13.9936
Tmem93	1417912_at		0	158	83.1212	74.8788		97	13.8788
Clasp1	1452265_at		0	158	83.236	74.764		97	13.764
Gng3	1417428_at		0	158	83.3508	74.6492		97	13.6492
Asrgl1	1460360_at		0	158	83.4656	74.5344		98	14.5344
Dclre1a	1417904_at		0	158	83.5804	74.4196		98	14.4196
Rdh11	1418760_at		0	158	83.6952	74.3048		98	14.3048
Grb2	1449111_a_at		0	158	83.81	74.19		98	14.19
Exosc4	1424685_at		0	158	83.9249	74.0751		98	14.0751
Saps3	1454030_at	Class I;Cluster 5;ARED	1	159	84.0397	74.9603		98	13.9603
Tmem41b	1438790_x_at		0	159	84.1545	74.8455		98	13.8455
Ube1c	1417202_s_at		0	159	84.2693	74.7307		98	13.7307
Ppp2r2a	1453260_a_at		0	159	84.3841	74.6159		99	14.6159
Bud13	1460355_at	Class II;Cluster 4;ARED	1	160	84.4989	75.5011		99	14.5011
Nkd2	1419465_at		0	160	84.6137	75.3863		99	14.3863
Gabrb3	1421189_at		0	160	84.7285	75.2715		99	14.2715
Ggta1	1418483_a_at		0	160	84.8433	75.1567		99	14.1567
Picalm	1451316_a_at		0	160	84.9581	75.0419		99	14.0419
Pip5k1b	1421834_at	Class I;Cluster 5;ARED	1	161	85.0729	75.9271		99	13.9271
Tnfrsf12a	1418571_at	Class I;Cluster 5;ARED	1	162	85.1877	76.8123		99	13.8123
St3gal2	1421891_at		0	162	85.3026	76.6974		100	14.6974
Cog1	1418354_at		0	162	85.4174	76.5826		100	14.5826
Cand1	1428648_at	Class I;Cluster 5;ARED	1	163	85.5322	77.4678		100	14.4678
Ggps1	1419505_a_at		0	163	85.647	77.353		100	14.353
Srp68	1433708_at		0	163	85.7618	77.2382		100	14.2382
Ccne1	1416492_at		0	163	85.8766	77.1234		100	14.1234
Blzf1	1418973_at	Class I;Cluster 5;ARED	1	164	85.9914	78.0086		100	14.0086
Il15ra	1448681_at		0	164	86.1062	77.8938		100	13.8938
Fignl1	1422430_at		0	164	86.221	77.779		101	14.779
2810021B07Rik	1423623_at		0	164	86.3358	77.6642		101	14.6642
Fyttd1	1451324_s_at		0	164	86.4506	77.5494		101	14.5494
Rnps1	1438267_x_at		0	164	86.5654	77.4346		101	14.4346
Hrbl	1437642_at		0	164	86.6803	77.3197		101	14.3197
Myef2	1425350_a_at	Class II;Cluster 4;ARED	1	165	86.7951	78.2049		101	14.2049
Rgs2	1419248_at	Class I;Cluster 5;ARED	1	166	86.9099	79.0901		101	14.0901
Dnajb12	1421032_a_at		0	166	87.0247	78.9753		101	13.9753
Zfp36l2	1451034_at	Class I;Cluster 5;ARED	1	167	87.1395	79.8605		102	14.8605
Esf1	1434942_at	Class I;Cluster 5;ARED	1	168	87.2543	80.7457		102	14.7457
Preb	1456037_x_at		0	168	87.3691	80.6309		102	14.6309
Tmem77	1453731_a_at		0	168	87.4839	80.5161		102	14.5161
Sap30bp	1449295_at		0	168	87.5987	80.4013		102	14.4013
2310066E14Rik	1424239_at		0	168	87.7135	80.2865		102	14.2865
Myct1	1426433_at	Class I;Cluster 5;ARED	1	169	87.8283	81.1717		102	14.1717
Slc35a5	1419971_s_at	Class I;Cluster 5;ARED	1	170	87.9431	82.0569		102	14.0569
Slc41a1	1460565_at		0	170	88.058	81.942		103	14.942
Prrc1	1424058_at		0	170	88.1728	81.8272		103	14.8272
Tpp2	1430575_a_at		0	170	88.2876	81.7124		103	14.7124
6330407G11Rik	1416911_a_at	Class II;Cluster 4;ARED	1	171	88.4024	82.5976		103	14.5976
Nfx1	1419752_at		0	171	88.5172	82.4828		103	14.4828
Pxmp3	1420711_a_at		0	171	88.632	82.368		103	14.368
Sfpq	1438459_x_at		0	171	88.7468	82.2532		103	14.2532
Tirap	1457676_at		0	171	88.8616	82.1384		103	14.1384
St3gal2	1421890_at		0	171	88.9764	82.0236		104	15.0236
Rad21	1416162_at		0	171	89.0912	81.9088		104	14.9088
Pter	1453578_at		0	171	89.206	81.794		104	14.794
Frg1	1417253_at		0	171	89.3208	81.6792		104	14.6792
Poldip3	1452709_at		0	171	89.4357	81.5643		104	14.5643
Ddx42	1427022_at		0	171	89.5505	81.4495		104	14.4495
Aim2	1426619_at		0	171	89.6653	81.3347		104	14.3347
Hnrpf	1450963_at		0	171	89.7801	81.2199		104	14.2199
Ate1	1420652_at		0	171	89.8949	81.1051		105	15.1051
Eral1	1460548_a_at		0	171	90.0097	80.9903		105	14.9903
Eapp	1432444_a_at		0	171	90.1245	80.8755		105	14.8755
Dlst	1423710_at		0	171	90.2393	80.7607		105	14.7607
Hibch	1451511_at		0	171	90.3541	80.6459		105	14.6459
Vps4a	1417510_at		0	171	90.4689	80.5311		105	14.5311
Syk	1425797_a_at		0	171	90.5837	80.4163		105	14.4163
Gtl3	1452896_at		0	171	90.6985	80.3015		105	14.3015
Mcm6	1438852_x_at		0	171	90.8134	80.1866		105	14.1866
Sec23ip	1433627_at		0	171	90.9282	80.0718		106	15.0718
Gga1	1423834_s_at		0	171	91.043	79.957		106	14.957
Slc37a3	1424920_at		0	171	91.1578	79.8422		106	14.8422
BC013529	1424026_s_at		0	171	91.2726	79.7274		106	14.7274
Acsl1	1423883_at		0	171	91.3874	79.6126		106	14.6126
Jtv1	1424151_at		0	171	91.5022	79.4978		106	14.4978
Ric8	1455809_x_at		0	171	91.617	79.383		106	14.383
Cep55	1452242_at		0	171	91.7318	79.2682		106	14.2682
Tmem85	1418124_at		0	171	91.8466	79.1534		107	15.1534
Rapgef3	1437012_x_at		0	171	91.9614	79.0386		107	15.0386
Vps26a	1420495_a_at		0	171	92.0762	78.9238		107	14.9238
Gtf2h4	1448585_at		0	171	92.1911	78.8089		107	14.8089
Rnf146	1425713_a_at	Class II;Cluster 4;ARED	1	172	92.3059	79.6941		107	14.6941
Zbtb22	1448705_at		0	172	92.4207	79.5793		107	14.5793
2610307O08Rik	1427911_at		0	172	92.5355	79.4645		107	14.4645
Nelf	1436959_x_at		0	172	92.6503	79.3497		107	14.3497
Farsb	1435103_x_at		0	172	92.7651	79.2349		108	15.2349
Stxbp1	1420505_a_at		0	172	92.8799	79.1201		108	15.1201
Ube3a	1416680_at	Class I;Cluster 5;ARED	1	173	92.9947	80.0053		108	15.0053
Dock8	1449419_at		0	173	93.1095	79.8905		108	14.8905
Sf3b1	1418561_at		0	173	93.2243	79.7757		108	14.7757
Lrrfip1	1433842_at		0	173	93.3391	79.6609		108	14.6609
Dynlt1;LOC671261	1453473_a_at		0	173	93.4539	79.5461		108	14.5461
	1456672_at		0	173	93.5688	79.4312		108	14.4312
Mapkbp1	1423403_at		0	173	93.6836	79.3164		109	15.3164
Phf20l1	1418960_at	Class I;Cluster 5;ARED	1	174	93.7984	80.2016		109	15.2016
D6Wsu163e	1449437_at		0	174	93.9132	80.0868		109	15.0868
Tgtp	1449009_at		0	174	94.028	79.972		109	14.972
4933426M11Rik	1454606_at		0	174	94.1428	79.8572		109	14.8572
Ngdn	1428226_at		0	174	94.2576	79.7424		109	14.7424
1110059E24Rik	1416841_at		0	174	94.3724	79.6276		109	14.6276
Mybbp1a	1423430_at		0	174	94.4872	79.5128		109	14.5128
Arl6ip2	1416794_at		0	174	94.602	79.398		110	15.398
Mid1ip1	1416840_at	Class I;Cluster 5;ARED	1	175	94.7168	80.2832		110	15.2832
LOC625094;Ran	1434578_x_at		0	175	94.8316	80.1684		110	15.1684
Nars	1428666_at	Class I;Cluster 5;ARED	1	176	94.9465	81.0535		110	15.0535
Fgd6	1419322_at		0	176	95.0613	80.9387		110	14.9387
Pml	1448757_at		0	176	95.1761	80.8239		110	14.8239
Mrps22	1416595_at	Class I;Cluster 5;ARED	1	177	95.2909	81.7091		110	14.7091
1190002N15Rik	1433581_at		0	177	95.4057	81.5943		110	14.5943
2810452K22Rik;LOC640972	1425830_a_at		0	177	95.5205	81.4795		111	15.4795
Prkch	1422079_at		0	177	95.6353	81.3647		111	15.3647
Ppp2r2a	1437730_at		0	177	95.7501	81.2499		111	15.2499
Ptpn12	1422045_a_at		0	177	95.8649	81.1351		111	15.1351
Evi2b	1426505_at		0	177	95.9797	81.0203		111	15.0203
Jmjd2c	1424458_at		0	177	96.0945	80.9055		111	14.9055
Hmgcs1	1433443_a_at		0	177	96.2093	80.7907		111	14.7907
Ttc7b	1433460_at		0	177	96.3242	80.6758		111	14.6758
Fcgr1	1417876_at		0	177	96.439	80.561		112	15.561
Slc35c1	1452139_at		0	177	96.5538	80.4462		112	15.4462
Wdr75	1451649_a_at		0	177	96.6686	80.3314		112	15.3314
Fes	1452410_a_at		0	177	96.7834	80.2166		112	15.2166
Ube2n	1422559_at		0	177	96.8982	80.1018		112	15.1018
Utp18	1454817_at		0	177	97.013	79.987		112	14.987
Txnip	1415996_at		0	177	97.1278	79.8722		112	14.8722
Trub2	1424611_x_at		0	177	97.2426	79.7574		112	14.7574
Cul2	1451231_a_at		0	177	97.3574	79.6426		113	15.6426
Sfrs3	1454993_a_at		0	177	97.4722	79.5278		113	15.5278
Clec2i	1422166_at		0	177	97.587	79.413		113	15.413
Nedd1	1423196_at	Class I;Cluster 5;ARED	1	178	97.7019	80.2981		113	15.2981
Helb	1419236_at		0	178	97.8167	80.1833		113	15.1833
Snrpd1	1416336_s_at		0	178	97.9315	80.0685		113	15.0685
Centd3	1451282_at		0	178	98.0463	79.9537		113	14.9537
St3gal3	1450406_a_at		0	178	98.1611	79.8389		113	14.8389
Kctd20	1416324_s_at		0	178	98.2759	79.7241		114	15.7241
Mki67ip	1424001_at		0	178	98.3907	79.6093		114	15.6093
Srgap2	1429884_at		0	178	98.5055	79.4945		114	15.4945
Sec13	1416241_at		0	178	98.6203	79.3797		114	15.3797
Mkrn1	1455504_a_at	Class II;Cluster 4;ARED	1	179	98.7351	80.2649		114	15.2649
Ltbr	1416435_at		0	179	98.8499	80.1501		114	15.1501
4930504E06Rik	1438321_x_at		0	179	98.9647	80.0353		114	15.0353
Tbp	1426469_a_at		0	179	99.0796	79.9204		114	14.9204
Zdhhc5	1426311_s_at		0	179	99.1944	79.8056		115	15.8056
Ing4	1460728_s_at		0	179	99.3092	79.6908		115	15.6908
Pola2	1425794_at		0	179	99.424	79.576		115	15.576
Ogfr	1422511_a_at		0	179	99.5388	79.4612		115	15.4612
Gramd1a	1416708_a_at	Class I;Cluster 5;ARED	1	180	99.6536	80.3464		115	15.3464
Mrpl55	1429453_a_at		0	180	99.7684	80.2316		115	15.2316
Cpeb2	1434272_at	Class I;Cluster 5;ARED	1	181	99.8832	81.1168		115	15.1168
Tarbp2	1438952_x_at		0	181	99.998	81.002		115	15.002
Abcf3	1426747_at		0	181	100.113	80.8872		115	14.8872
Galnt11	1424748_at		0	181	100.228	80.7724		116	15.7724
Tlk2	1416944_a_at		0	181	100.342	80.6576		116	15.6576
E2f1	1417878_at	Class I;Cluster 5;ARED	1	182	100.457	81.5428		116	15.5428
Macf1	1428848_a_at		0	182	100.572	81.4279		116	15.4279
Ube2t	1422462_at		0	182	100.687	81.3131		116	15.3131
Tle1	1434033_at		0	182	100.802	81.1983		116	15.1983
Cul7	1417039_a_at		0	182	100.916	81.0835		116	15.0835
Slfn2	1450165_at		0	182	101.031	80.9687		116	14.9687
Rnf167	1430527_a_at		0	182	101.146	80.8539		117	15.8539
Tceb3	1450676_at		0	182	101.261	80.7391		117	15.7391
Pcgf1	1427956_at		0	182	101.376	80.6243		117	15.6243
Hiatl1	1416369_at		0	182	101.491	80.5095		117	15.5095
Mcm7	1416031_s_at		0	182	101.605	80.3947		117	15.3947
Srm	1421260_a_at		0	182	101.72	80.2799		117	15.2799
AU024582	1426814_at		0	182	101.835	80.1651		117	15.1651
Arcn1	1451089_a_at	Class I;Cluster 5;ARED	1	183	101.95	81.0502		117	15.0502
Ik	1423791_at		0	183	102.065	80.9354		118	15.9354
Lrrfip1	1437477_at		0	183	102.179	80.8206		118	15.8206
Hmox2	1416399_a_at		0	183	102.294	80.7058		118	15.7058
Mrps31	1417737_at		0	183	102.409	80.591		118	15.591
1500003O22Rik	1416559_at		0	183	102.524	80.4762		118	15.4762
Pcm1	1449120_a_at	Class I;Cluster 5;ARED	1	184	102.639	81.3614		118	15.3614
Stambp	1416317_a_at		0	184	102.753	81.2466		118	15.2466
Farsb	1423708_a_at		0	184	102.868	81.1318		118	15.1318
Cox15	1437982_x_at		0	184	102.983	81.017		119	16.017
Cd300lf	1427994_at		0	184	103.098	80.9022		119	15.9022
Phf17	1426752_at		0	184	103.213	80.7874		119	15.7874
Fut8	1460319_at		0	184	103.327	80.6725		119	15.6725
Srgap2	1427967_at		0	184	103.442	80.5577		119	15.5577
Ptplad1	1433706_a_at		0	184	103.557	80.4429		119	15.4429
Clcn3	1433487_at		0	184	103.672	80.3281		119	15.3281
Plec1	1419835_s_at		0	184	103.787	80.2133		119	15.2133
Dhx15	1416144_a_at		0	184	103.901	80.0985		120	16.0985
Ifi47	1417292_at		0	184	104.016	79.9837		120	15.9837
Bcl2l1	1426191_a_at		0	184	104.131	79.8689		120	15.8689
Hook2	1419350_at		0	184	104.246	79.7541		120	15.7541
Senp3	1448866_at	Class I;Cluster 5;ARED	1	185	104.361	80.6393		120	15.6393
Kin	1427317_at		0	185	104.476	80.5245		120	15.5245
Tox4	1416574_at		0	185	104.59	80.4097		120	15.4097
Yipf3	1451284_at		0	185	104.705	80.2948		120	15.2948
Dctn3	1416247_at		0	185	104.82	80.18		121	16.18
3732413I11Rik	1452769_at	Class II;Cluster 4;ARED	1	186	104.935	81.0652		121	16.0652
AU021838;Prps1	1448192_s_at		0	186	105.05	80.9504		121	15.9504
Mthfd2	1419253_at		0	186	105.164	80.8356		121	15.8356
AW060207	1424559_at		0	186	105.279	80.7208		121	15.7208
Tmem33	1431105_a_at		0	186	105.394	80.606		121	15.606
Dlg7	1455730_at		0	186	105.509	80.4912		121	15.4912
Son	1420951_a_at		0	186	105.624	80.3764		121	15.3764
Dnaja2	1417183_at		0	186	105.738	80.2616		122	16.2616
Ccng2	1416488_at		0	186	105.853	80.1468		122	16.1468
Atxn2	1438143_s_at	Class I;Cluster 5;ARED	1	187	105.968	81.032		122	16.032
Hsp110	1423566_a_at		0	187	106.083	80.9171		122	15.9171
Arhgef18	1418553_at		0	187	106.198	80.8023		122	15.8023
Pelp1	1425042_s_at		0	187	106.312	80.6875		122	15.6875
Il15ra	1422397_a_at		0	187	106.427	80.5727		122	15.5727
Terf1	1431332_a_at		0	187	106.542	80.4579		122	15.4579
Tpp2	1421894_a_at		0	187	106.657	80.3431		123	16.3431
Actr3	1426392_a_at		0	187	106.772	80.2283		123	16.2283
Mecp2	1460246_at		0	187	106.887	80.1135		123	16.1135
Atad1	1448763_at		0	187	107.001	79.9987		123	15.9987
Cables2	1452307_at		0	187	107.116	79.8839		123	15.8839
Mtf1	1418333_at		0	187	107.231	79.7691		123	15.7691
Cox15	1452146_a_at		0	187	107.346	79.6543		123	15.6543
Hn1	1416028_a_at		0	187	107.461	79.5394		123	15.5394
Ets2	1416268_at		0	187	107.575	79.4246		123	15.4246
Gopc	1421191_s_at		0	187	107.69	79.3098		124	16.3098
	1427840_at		0	187	107.805	79.195		124	16.195
8430406I07Rik	1429619_a_at		0	187	107.92	79.0802		124	16.0802
Slu7	1451727_at		0	187	108.035	78.9654		124	15.9654
E2f8	1436186_at		0	187	108.149	78.8506		124	15.8506
Clk3	1423849_a_at		0	187	108.264	78.7358		124	15.7358
Inpp5e	1423229_at		0	187	108.379	78.621		124	15.621
Slc16a1	1415802_at	Class I;Cluster 5;ARED	1	188	108.494	79.5062		124	15.5062
Ccdc117	1452218_at		0	188	108.609	79.3914		125	16.3914
Eral1	1420520_x_at		0	188	108.723	79.2766		125	16.2766
Trip11	1427406_at		0	188	108.838	79.1617		125	16.1617
Edc4	1426874_at		0	188	108.953	79.0469		125	16.0469
6230416J20Rik	1455488_at		0	188	109.068	78.9321		125	15.9321
Apc	1420956_at		0	188	109.183	78.8173		125	15.8173
2310008H09Rik	1420548_a_at		0	188	109.297	78.7025		125	15.7025
Fbxo33	1426870_at		0	188	109.412	78.5877		125	15.5877
Fbxo8	1418510_s_at		0	188	109.527	78.4729		126	16.4729
Thumpd3	1417684_at		0	188	109.642	78.3581		126	16.3581
Tsen34	1431593_a_at		0	188	109.757	78.2433		126	16.2433
0610013E23Rik	1428078_at		0	188	109.872	78.1285		126	16.1285
Nup107	1426751_s_at		0	188	109.986	78.0137		126	16.0137
Hdgfrp2	1438912_at		0	188	110.101	77.8989		126	15.8989
LOC669660	1427475_a_at		0	188	110.216	77.784		126	15.784
Nat11	1452120_at	Class I;Cluster 5;ARED	1	189	110.331	78.6692		126	15.6692
Lats2	1437101_at	Class I;Cluster 5;ARED	1	190	110.446	79.5544		127	16.5544
Cno	1418834_at		0	190	110.56	79.4396		127	16.4396
Acyp1	1421022_x_at		0	190	110.675	79.3248		127	16.3248
Ddx59	1460333_at		0	190	110.79	79.21		127	16.21
Nup50	1450722_at		0	190	110.905	79.0952		127	16.0952
Smarcb1	1416045_a_at		0	190	111.02	78.9804		127	15.9804
LOC670271;Tcrg	1450521_a_at		0	190	111.134	78.8656		127	15.8656
Mrps12	1448799_s_at		0	190	111.249	78.7508		127	15.7508
Lpin1	1426516_a_at		0	190	111.364	78.636		128	16.636
Ubadc1	1416963_at		0	190	111.479	78.5212		128	16.5212
Uchl5	1419452_at		0	190	111.594	78.4063		128	16.4063
Gspt1	1452168_x_at		0	190	111.708	78.2915		128	16.2915
Zfp64	1421030_at		0	190	111.823	78.1767		128	16.1767
Tars	1460323_at		0	190	111.938	78.0619		128	16.0619
Anapc2	1415707_at		0	190	112.053	77.9471		128	15.9471
Ccnh;LOC672655	1418584_at		0	190	112.168	77.8323		128	15.8323
Eif2s2	1417712_at		0	190	112.283	77.7175		129	16.7175
Cdc23	1433430_s_at	Class II;Cluster 4;ARED	1	191	112.397	78.6027		129	16.6027
Cul3	1422794_at	Class I;Cluster 5;ARED	1	192	112.512	79.4879		129	16.4879
Pik3ap1	1421285_at		0	192	112.627	79.3731		129	16.3731
Depdc7	1424303_at		0	192	112.742	79.2583		129	16.2583
2410004B18Rik	1419174_at		0	192	112.857	79.1435		129	16.1435
Skp2	1449293_a_at		0	192	112.971	79.0286		129	16.0286
Itpr2	1424833_at	Class II;Cluster 3;ARED	1	193	113.086	79.9138		129	15.9138
Pafah1b2	1422793_at		0	193	113.201	79.799		129	15.799
Nfyc	1448963_at		0	193	113.316	79.6842		130	16.6842
BC013529	1424025_at		0	193	113.431	79.5694		130	16.5694
Mef2a	1421252_a_at	Class I;Cluster 5;ARED	1	194	113.545	80.4546		130	16.4546
Acbd3	1456316_a_at		0	194	113.66	80.3398		130	16.3398
Mcoln1	1416672_s_at		0	194	113.775	80.225		130	16.225
EG328825;EG665330;LOC194197;LOC235424;Rpl11	1448773_at		0	194	113.89	80.1102		130	16.1102
Rnps1	1437851_x_at		0	194	114.005	79.9954		130	15.9954
Nab2	1417930_at	Class II;Cluster 3;ARED	1	195	114.119	80.8806		130	15.8806
Gtf3c1	1434066_at	Class II;Cluster 4;ARED	1	196	114.234	81.7658		131	16.7658
Srfbp1	1420509_at		0	196	114.349	81.6509		131	16.6509
Eif4e;LOC630527	1450908_at		0	196	114.464	81.5361		131	16.5361
Pik3r1	1425514_at		0	196	114.579	81.4213		131	16.4213
Dctn6	1448368_at		0	196	114.693	81.3065		131	16.3065
Ccnd3	1415907_at		0	196	114.808	81.1917		131	16.1917
Ints6	1423275_at		0	196	114.923	81.0769		131	16.0769
Mark3	1418316_a_at		0	196	115.038	80.9621		131	15.9621
Aggf1	1425354_a_at		0	196	115.153	80.8473		132	16.8473
Hspa8	1455789_x_at		0	196	115.268	80.7325		132	16.7325
Rars	1416312_at		0	196	115.382	80.6177		132	16.6177
2610101N10Rik	1434300_at		0	196	115.497	80.5029		132	16.5029
Casp7	1426062_a_at		0	196	115.612	80.3881		132	16.3881
Edem1	1451218_at	Class I;Cluster 5;ARED	1	197	115.727	81.2732		132	16.2732
Mrpl51	1416877_a_at		0	197	115.842	81.1584		132	16.1584
Sptlc1	1422690_at		0	197	115.956	81.0436		132	16.0436
Tipin	1426612_at		0	197	116.071	80.9288		133	16.9288
Nfe2l2	1416543_at		0	197	116.186	80.814		133	16.814
Aqr	1452448_at		0	197	116.301	80.6992		133	16.6992
Rab22a	1451379_at		0	197	116.416	80.5844		133	16.5844
Hs6st1	1417293_at		0	197	116.53	80.4696		133	16.4696
Faf1	1434370_s_at		0	197	116.645	80.3548		133	16.3548
Wdr57	1428264_at		0	197	116.76	80.24		133	16.24
Ibrdc3	1435226_at		0	197	116.875	80.1252		133	16.1252
Pus1	1418869_a_at		0	197	116.99	80.0104		134	17.0104
Egr1	1417065_at		0	197	117.104	79.8955		134	16.8955
Smc4	1452197_at		0	197	117.219	79.7807		134	16.7807
Cd2bp2	1417224_a_at		0	197	117.334	79.6659		134	16.6659
D17H6S56E-5	1417822_at		0	197	117.449	79.5511		134	16.5511
Letm1	1420826_at		0	197	117.564	79.4363		134	16.4363
Slc3a2	1425364_a_at		0	197	117.678	79.3215		134	16.3215
Prkd2	1437509_x_at		0	197	117.793	79.2067		134	16.2067
Metrnl	1424356_a_at		0	197	117.908	79.0919		135	17.0919
Appbp1	1423781_at		0	197	118.023	78.9771		135	16.9771
Tmem168	1423821_at		0	197	118.138	78.8623		135	16.8623
Mitd1	1439261_x_at		0	197	118.253	78.7475		135	16.7475
Sf4	1424381_at		0	197	118.367	78.6327		135	16.6327
Stk11	1418644_a_at		0	197	118.482	78.5178		135	16.5178
Rad21	1416161_at		0	197	118.597	78.403		135	16.403
Cflar	1425686_at		0	197	118.712	78.2882		135	16.2882
Zcchc9	1424557_at		0	197	118.827	78.1734		135	16.1734
Ugcg	1421269_at	Class I;Cluster 5;ARED	1	198	118.941	79.0586		136	17.0586
Ppat	1428543_at	Class I;Cluster 5;ARED	1	199	119.056	79.9438		136	16.9438
LOC675366;Map3k5	1421340_at		0	199	119.171	79.829		136	16.829
C230093N12Rik	1426894_s_at		0	199	119.286	79.7142		136	16.7142
Narg1	1418022_at		0	199	119.401	79.5994		136	16.5994
Xab1	1417390_at		0	199	119.515	79.4846		136	16.4846
AI481105	1427091_at		0	199	119.63	79.3698		136	16.3698
Zc3h11a	1415764_at		0	199	119.745	79.255		136	16.255
Nsmaf	1416412_at		0	199	119.86	79.1401		137	17.1401
Cct4	1438560_x_at		0	199	119.975	79.0253		137	17.0253
Lysmd1	1460438_at		0	199	120.089	78.9105		137	16.9105
Sfrs3	1416152_a_at		0	199	120.204	78.7957		137	16.7957
Stambpl1	1418546_a_at		0	199	120.319	78.6809		137	16.6809
Pgs1	1454045_a_at		0	199	120.434	78.5661		137	16.5661
Slc25a4	1434897_a_at	Class I;Cluster 5;ARED	1	200	120.549	79.4513		137	16.4513
Terf1	1418380_at		0	200	120.664	79.3365		137	16.3365
Casp3	1426165_a_at		0	200	120.778	79.2217		138	17.2217
Capn10	1416265_at		0	200	120.893	79.1069		138	17.1069
Abi1	1450890_a_at		0	200	121.008	78.9921		138	16.9921
Furin	1418518_at		0	200	121.123	78.8773		138	16.8773
Pitpnc1	1455204_at	Class I;Cluster 5;ARED	1	201	121.238	79.7625		138	16.7625
Zfp235	1449329_at		0	201	121.352	79.6476		138	16.6476
Msh6	1416915_at		0	201	121.467	79.5328		138	16.5328
Mapk14	1416703_at		0	201	121.582	79.418		138	16.418
Evi2a;Evi2b	1426506_at		0	201	121.697	79.3032		139	17.3032
Cebpb	1427844_a_at		0	201	121.812	79.1884		139	17.1884
Galnt3	1417588_at		0	201	121.926	79.0736		139	17.0736
Usp33	1426709_a_at	Class I;Cluster 5;ARED	1	202	122.041	79.9588		139	16.9588
Zfp110	1450998_at		0	202	122.156	79.844		139	16.844
Dynlt1	1428116_a_at		0	202	122.271	79.7292		139	16.7292
Ifrg15	1448958_at		0	202	122.386	79.6144		139	16.6144
Zfand2a	1415940_at		0	202	122.5	79.4996		139	16.4996
Actr3	1434968_a_at		0	202	122.615	79.3848		140	17.3848
Tuba8	1419518_at		0	202	122.73	79.2699		140	17.2699
Raf1	1425419_a_at		0	202	122.845	79.1551		140	17.1551
Ptpn2	1425197_at		0	202	122.96	79.0403		140	17.0403
Cdc25a	1417131_at		0	202	123.074	78.9255		140	16.9255
Crbn	1423095_s_at		0	202	123.189	78.8107		140	16.8107
Pim3	1451069_at		0	202	123.304	78.6959		140	16.6959
Gpr34	1422542_at		0	202	123.419	78.5811		140	16.5811
Ttrap	1448706_at		0	202	123.534	78.4663		141	17.4663
Mcl1	1416881_at		0	202	123.649	78.3515		141	17.3515
B230219D22Rik	1424005_at	Class I;Cluster 5;ARED	1	203	123.763	79.2367		141	17.2367
Aff1	1425640_at	Class II;Cluster 4;ARED	1	204	123.878	80.1219		141	17.1219
	1439376_x_at		0	204	123.993	80.0071		141	17.0071
Cops3	1416678_at	Class I;Cluster 5;ARED	1	205	124.108	80.8922		141	16.8922
Rnf135	1452289_a_at		0	205	124.223	80.7774		141	16.7774
Gcnt1;LOC635918	1449538_a_at		0	205	124.337	80.6626		141	16.6626
4933424B01Rik	1455076_a_at		0	205	124.452	80.5478		141	16.5478
Prpf38a	1433565_at		0	205	124.567	80.433		142	17.433
St6gal1	1420928_at		0	205	124.682	80.3182		142	17.3182
Vamp2	1420833_at		0	205	124.797	80.2034		142	17.2034
Mpp5	1434954_at		0	205	124.911	80.0886		142	17.0886
Xrcc4	1424601_at		0	205	125.026	79.9738		142	16.9738
Bicd2	1450732_a_at		0	205	125.141	79.859		142	16.859
Chd1	1420990_at		0	205	125.256	79.7442		142	16.7442
Ammecr1l	1428904_at	Class I;Cluster 5;ARED	1	206	125.371	80.6294		142	16.6294
Dhx15	1416145_at		0	206	125.485	80.5145		143	17.5145
Sf3b5	1451185_at		0	206	125.6	80.3997		143	17.3997
Mrps2	1420845_at		0	206	125.715	80.2849		143	17.2849
Ube2z	1423949_at		0	206	125.83	80.1701		143	17.1701
Nol7	1420487_at		0	206	125.945	80.0553		143	17.0553
Aurkb	1424128_x_at		0	206	126.059	79.9405		143	16.9405
Kif3b	1420987_at		0	206	126.174	79.8257		143	16.8257
LOC640502;Uap1	1437490_x_at		0	206	126.289	79.7109		143	16.7109
Cdc5l	1428092_at		0	206	126.404	79.5961		144	17.5961
Uchl3;Uchl4	1449855_s_at		0	206	126.519	79.4813		144	17.4813
Polr3d	1424565_at		0	206	126.634	79.3665		144	17.3665
Cnot7	1423641_s_at		0	206	126.748	79.2517		144	17.2517
Jundm2	1450350_a_at		0	206	126.863	79.1368		144	17.1368
Ppat	1452831_s_at	Class I;Cluster 5;ARED	1	207	126.978	80.022		144	17.022
Golga4	1417674_s_at		0	207	127.093	79.9072		144	16.9072
Fbs1	1451645_at		0	207	127.208	79.7924		144	16.7924
LOC625094;Ran	1438977_x_at		0	207	127.322	79.6776		145	17.6776
Emilin1	1431834_a_at		0	207	127.437	79.5628		145	17.5628
Ovol1	1419052_at		0	207	127.552	79.448		145	17.448
Saa3	1450826_a_at		0	207	127.667	79.3332		145	17.3332
Ube3c	1426881_at	Class II;Cluster 4;ARED	1	208	127.782	80.2184		145	17.2184
Sdccag3	1453195_at		0	208	127.896	80.1036		145	17.1036
Cpeb4	1420618_at	Class II;Cluster 3;ARED	1	209	128.011	80.9888		145	16.9888
Cntrob	1433958_at		0	209	128.126	80.874		145	16.874
Pafah1b2	1422792_at		0	209	128.241	80.7591		146	17.7591
2900092E17Rik	1449617_at		0	209	128.356	80.6443		146	17.6443
Slc8a3	1450311_at		0	209	128.47	80.5295		146	17.5295
Cpt2	1447820_x_at		0	209	128.585	80.4147		146	17.4147
Erg	1425370_a_at		0	209	128.7	80.2999		146	17.2999
EG434179	1460017_at		0	209	128.815	80.1851		146	17.1851
1200015F23Rik	1452704_at		0	209	128.93	80.0703		146	17.0703
Btbd2	1424054_at		0	209	129.045	79.9555		146	16.9555
Dhrs7b	1424869_at		0	209	129.159	79.8407		146	16.8407
Gcc2	1451800_at		0	209	129.274	79.7259		147	17.7259
E130309D02Rik	1456585_x_at		0	209	129.389	79.6111		147	17.6111
Mcm4	1436708_x_at		0	209	129.504	79.4963		147	17.4963
Helb	1419234_at		0	209	129.619	79.3814		147	17.3814
Serinc1	1448108_at	Class I;Cluster 5;ARED	1	210	129.733	80.2666		147	17.2666
Dhx8	1426629_at	Class I;Cluster 5;ARED	1	211	129.848	81.1518		147	17.1518
Tollip	1423048_a_at	Class I;Cluster 5;ARED	1	212	129.963	82.037		147	17.037
Hrb	1426922_s_at		0	212	130.078	81.9222		147	16.9222
4933424B01Rik	1419211_s_at		0	212	130.193	81.8074		148	17.8074
Znhit3	1452880_at		0	212	130.307	81.6926		148	17.6926
Cyp51	1450646_at	Class I;Cluster 5;ARED	1	213	130.422	82.5778		148	17.5778
Pvr	1423903_at		0	213	130.537	82.463		148	17.463
Tmem110	1425404_a_at		0	213	130.652	82.3482		148	17.3482
Imp4	1426213_at		0	213	130.767	82.2334		148	17.2334
Cdc5l	1460429_at		0	213	130.881	82.1186		148	17.1186
Rbm6	1417213_a_at		0	213	130.996	82.0037		148	17.0037
Gypc	1423878_at		0	213	131.111	81.8889		149	17.8889
Mapkapk5	1417016_at		0	213	131.226	81.7741		149	17.7741
Bid	1417045_at		0	213	131.341	81.6593		149	17.6593
Hmgb2;LOC433785;LOC678110;LOC678341	1452534_a_at		0	213	131.455	81.5445		149	17.5445
Zfp313	1427874_at		0	213	131.57	81.4297		149	17.4297
Sart3	1417548_at		0	213	131.685	81.3149		149	17.3149
Ffar2	1425215_at		0	213	131.8	81.2001		149	17.2001
Rars2	1424209_at		0	213	131.915	81.0853		149	17.0853
Rab2	1418622_at		0	213	132.03	80.9705		150	17.9705
Enc1	1420965_a_at	Class II;Cluster 2;ARED	1	214	132.144	81.8557		150	17.8557
Incenp	1423093_at		0	214	132.259	81.7409		150	17.7409
Bxdc2	1451144_at	Class I;Cluster 5;ARED	1	215	132.374	82.626		150	17.626
Apobec3	1417470_at		0	215	132.489	82.5112		150	17.5112
Dck	1428838_a_at	Class I;Cluster 5;ARED	1	216	132.604	83.3964		150	17.3964
Mtap7	1421835_at		0	216	132.718	83.2816		150	17.2816
Csnk1d	1418889_a_at		0	216	132.833	83.1668		150	17.1668
Ngdn	1438318_x_at		0	216	132.948	83.052		151	18.052
1190005P17Rik	1428475_at		0	216	133.063	82.9372		151	17.9372
Dnmt1	1422946_a_at		0	216	133.178	82.8224		151	17.8224
Tap2	1453913_a_at	Class II;Cluster 3;ARED	1	217	133.292	83.7076		151	17.7076
Rexo4	1434113_a_at		0	217	133.407	83.5928		151	17.5928
Gosr1	1448256_at		0	217	133.522	83.478		151	17.478
Umps	1455832_a_at	Class I;Cluster 5;ARED	1	218	133.637	84.3632		151	17.3632
Jmjd1b	1428320_at		0	218	133.752	84.2483		151	17.2483
Hrb	1426923_at		0	218	133.866	84.1335		151	17.1335
2900009I07Rik	1450411_at		0	218	133.981	84.0187		152	18.0187
Adcy7	1420970_at		0	218	134.096	83.9039		152	17.9039
Tbx2	1422545_at	Class II;Cluster 3;ARED	1	219	134.211	84.7891		152	17.7891
Zfyve16	1447947_at		0	219	134.326	84.6743		152	17.6743
Cherp	1451896_a_at		0	219	134.441	84.5595		152	17.5595
Arhgef7	1449066_a_at	Class I;Cluster 5;ARED	1	220	134.555	85.4447		152	17.4447
Zfand2a	1449702_at		0	220	134.67	85.3299		152	17.3299
Slu7	1425487_at		0	220	134.785	85.2151		152	17.2151
3110043O21Rik	1428468_at		0	220	134.9	85.1003		153	18.1003
Cct4	1456572_x_at		0	220	135.015	84.9855		153	17.9855
Kifc1;LOC638962;LOC671944;LOC676980	1449877_s_at		0	220	135.129	84.8706		153	17.8706
Nfxl1	1417145_at		0	220	135.244	84.7558		153	17.7558
Prc1	1423775_s_at	Class I;Cluster 5;ARED	1	221	135.359	85.641		153	17.641
Nipbl	1453576_at		0	221	135.474	85.5262		153	17.5262
Zfp143	1422599_s_at		0	221	135.589	85.4114		153	17.4114
Pik3ca	1423144_at		0	221	135.703	85.2966		153	17.2966
Podxl	1448688_at		0	221	135.818	85.1818		154	18.1818
Psmc4	1416290_a_at		0	221	135.933	85.067		154	18.067
Camsap1	1435530_at	Class I;Cluster 5;ARED	1	222	136.048	85.9522		154	17.9522
Smarcd1	1448913_at		0	222	136.163	85.8374		154	17.8374
Ccdc43	1449128_at		0	222	136.277	85.7226		154	17.7226
Adcy7	1456307_s_at		0	222	136.392	85.6078		154	17.6078
Rabepk	1451487_at		0	222	136.507	85.4929		154	17.4929
Pdik1l	1437175_at	Class I;Cluster 5;ARED	1	223	136.622	86.3781		154	17.3781
Oprs1	1451956_a_at		0	223	136.737	86.2633		155	18.2633
Anapc4	1423930_at		0	223	136.851	86.1485		155	18.1485
Tjp2	1434600_at		0	223	136.966	86.0337		155	18.0337
Dnajc14	1437547_s_at		0	223	137.081	85.9189		155	17.9189
Lig3	1423419_at		0	223	137.196	85.8041		155	17.8041
Akap8	1450983_at		0	223	137.311	85.6893		155	17.6893
Dimt1	1426290_at		0	223	137.426	85.5745		155	17.5745
Vil2	1450850_at		0	223	137.54	85.4597		155	17.4597
Slamf1	1425571_at		0	223	137.655	85.3449		156	18.3449
Tmem85	1438369_x_at		0	223	137.77	85.2301		156	18.2301
	AFFX-r2-P1-cre-3_at		0	223	137.885	85.1152		156	18.1152
Hif1a	1427418_a_at	Class II;Cluster 3;ARED	1	224	138	86.0004		156	18.0004
Pom121	1427886_at	Class I;Cluster 5;ARED	1	225	138.114	86.8856		156	17.8856
Pom121	1420004_s_at	Class I;Cluster 5;ARED	1	226	138.229	87.7708		156	17.7708
Bcl2a1a;Bcl2a1b;Bcl2a1d	1419004_s_at		0	226	138.344	87.656		156	17.656
Nagk	1419509_a_at		0	226	138.459	87.5412		156	17.5412
Ggta1	1451843_a_at		0	226	138.574	87.4264		156	17.4264
Ss18	1419360_a_at		0	226	138.688	87.3116		157	18.3116
Cd2bp2	1417223_at		0	226	138.803	87.1968		157	18.1968
Fbxo25	1417535_at	Class II;Cluster 4;ARED	1	227	138.918	88.082		157	18.082
Thumpd1	1436007_a_at		0	227	139.033	87.9672		157	17.9672
Arrb2	1426239_s_at		0	227	139.148	87.8524		157	17.8524
4933428G09Rik	1426253_at		0	227	139.262	87.7375		157	17.7375
Jmjd5	1451384_at		0	227	139.377	87.6227		157	17.6227
Ccdc120	1428066_at		0	227	139.492	87.5079		157	17.5079
Kif11	1452315_at		0	227	139.607	87.3931		158	18.3931
Ccdc56	1419812_s_at		0	227	139.722	87.2783		158	18.2783
Crk	1425855_a_at		0	227	139.836	87.1635		158	18.1635
Cenpk	1418264_at		0	227	139.951	87.0487		158	18.0487
Psmc6	1417771_a_at		0	227	140.066	86.9339		158	17.9339
Dock5	1430291_at	Class I;Cluster 5;ARED	1	228	140.181	87.8191		158	17.8191
Plk3	1434496_at	Class II;Cluster 4;ARED	1	229	140.296	88.7043		158	17.7043
Eif2s2	1456617_a_at		0	229	140.411	88.5895		158	17.5895
Tbc1d15	1416061_at		0	229	140.525	88.4747		159	18.4747
Ehmt2	1460692_at		0	229	140.64	88.3599		159	18.3599
Gpr180	1417245_at		0	229	140.755	88.245		159	18.245
Nupl1	1424390_at		0	229	140.87	88.1302		159	18.1302
Slk	1449336_a_at	Class I;Cluster 5;ARED	1	230	140.985	89.0154		159	18.0154
Smn1	1426596_a_at	Class I;Cluster 5;ARED	1	231	141.099	89.9006		159	17.9006
Otub2	1417575_at	Class I;Cluster 5;ARED	1	232	141.214	90.7858		159	17.7858
Myo1c	1419648_at		0	232	141.329	90.671		159	17.671
Lrrc41	1427125_s_at		0	232	141.444	90.5562		160	18.5562
Zmynd19	1419522_at		0	232	141.559	90.4414		160	18.4414
Pax7	1452510_at		0	232	141.673	90.3266		160	18.3266
B4galt3	1449435_at		0	232	141.788	90.2118		160	18.2118
Ranbp10	1424585_at		0	232	141.903	90.097		160	18.097
Senp6	1452627_at		0	232	142.018	89.9822		160	17.9822
Sertad2	1454815_at	Class II;Cluster 4;ARED	1	233	142.133	90.8673		160	17.8673
BC028440	1427947_at		0	233	142.247	90.7525		160	17.7525
Rras2	1417398_at		0	233	142.362	90.6377		161	18.6377
Nr5a2	1420410_at		0	233	142.477	90.5229		161	18.5229
Bsdc1	1452372_at		0	233	142.592	90.4081		161	18.4081
Mettl9	1438171_x_at		0	233	142.707	90.2933		161	18.2933
Tomm20	1423080_at	Class I;Cluster 5;ARED	1	234	142.822	91.1785		161	18.1785
Pten	1454722_at		0	234	142.936	91.0637		161	18.0637
Mrps34	1421971_a_at		0	234	143.051	90.9489		161	17.9489
Gtf2i;LOC669007	1460279_a_at		0	234	143.166	90.8341		161	17.8341
Itpr1	1417279_at		0	234	143.281	90.7193		161	17.7193
Aatf	1432394_a_at		0	234	143.396	90.6045		162	18.6045
Sfrs3	1416151_at		0	234	143.51	90.4896		162	18.4896
	1420174_s_at		0	234	143.625	90.3748		162	18.3748
Wdr48	1426723_at		0	234	143.74	90.26		162	18.26
Cdc2a	1448314_at		0	234	143.855	90.1452		162	18.1452
Nup153	1452176_at	Class I;Cluster 5;ARED	1	235	143.97	91.0304		162	18.0304
Trappc5	1418233_a_at		0	235	144.084	90.9156		162	17.9156
1810049H19Rik;Prss1;Try10;Try4	1415954_at		0	235	144.199	90.8008		162	17.8008
Aurkb	1451246_s_at		0	235	144.314	90.686		163	18.686
EG665008;Hnrpf;LOC637008;LOC672616	1456664_x_at		0	235	144.429	90.5712		163	18.5712
Nr2c1	1449157_at		0	235	144.544	90.4564		163	18.4564
Eif4a1	1427058_at		0	235	144.658	90.3416		163	18.3416
Mafg	1434054_at		0	235	144.773	90.2268		163	18.2268
Slu7	1425488_at		0	235	144.888	90.1119		163	18.1119
Klhdc2	1435086_s_at		0	235	145.003	89.9971		163	17.9971
Syvn1	1428070_at		0	235	145.118	89.8823		163	17.8823
Map3k4	1421450_a_at		0	235	145.232	89.7675		164	18.7675
Ptgir	1427313_at		0	235	145.347	89.6527		164	18.6527
Pstpip2	1421410_a_at	Class I;Cluster 5;ARED	1	236	145.462	90.5379		164	18.5379
Daglb	1451970_at		0	236	145.577	90.4231		164	18.4231
Aldh18a1	1415836_at		0	236	145.692	90.3083		164	18.3083
Rgs2	1419247_at	Class I;Cluster 5;ARED	1	237	145.807	91.1935		164	18.1935
Ranbp9	1456199_x_at		0	237	145.921	91.0787		164	18.0787
Cops8	1415934_at	Class II;Cluster 3;ARED	1	238	146.036	91.9639		164	17.9639
Mastl	1423524_at	Class I;Cluster 5;ARED	1	239	146.151	92.8491		165	18.8491
Sar1b	1428163_at		0	239	146.266	92.7342		165	18.7342
Golga4	1460213_at		0	239	146.381	92.6194		165	18.6194
Vdac3	1416175_a_at		0	239	146.495	92.5046		165	18.5046
Rybp	1421111_at	Class I;Cluster 5;ARED	1	240	146.61	93.3898		165	18.3898
0610007P22Rik	1431132_x_at		0	240	146.725	93.275		165	18.275
Lypla3	1422341_s_at		0	240	146.84	93.1602		165	18.1602
Polr3a	1437525_a_at		0	240	146.955	93.0454		165	18.0454
Otub2	1417576_a_at	Class I;Cluster 5;ARED	1	241	147.069	93.9306		165	17.9306
Dmxl1	1424672_at	Class I;Cluster 5;ARED	1	242	147.184	94.8158		166	18.8158
Kif2c	1432392_at		0	242	147.299	94.701		166	18.701
Crlf3	1460338_a_at	Class I;Cluster 5;ARED	1	243	147.414	95.5862		166	18.5862
Epgn	1449994_at		0	243	147.529	95.4714		166	18.4714
C1ql3	1425175_at		0	243	147.643	95.3565		166	18.3565
Cirh1a	1423884_at		0	243	147.758	95.2417		166	18.2417
Sh3rf1	1455149_at	Class I;Cluster 5;ARED	1	244	147.873	96.1269		166	18.1269
Tmpo	1452036_a_at		0	244	147.988	96.0121		166	18.0121
Gspt1	1426736_at		0	244	148.103	95.8973		167	18.8973
Gtf3c2	1452781_a_at		0	244	148.217	95.7825		167	18.7825
Mcm2	1448777_at		0	244	148.332	95.6677		167	18.6677
Rcsd1	1424194_at		0	244	148.447	95.5529		167	18.5529
Pip5k2c	1416387_at		0	244	148.562	95.4381		167	18.4381
Moap1	1448787_at		0	244	148.677	95.3233		167	18.3233
5830411G16Rik	1434659_at		0	244	148.792	95.2085		167	18.2085
Tcp1	1448122_at		0	244	148.906	95.0937		167	18.0937
2010008E23Rik	1452446_a_at		0	244	149.021	94.9788		168	18.9788
Ttc4	1451193_x_at		0	244	149.136	94.864		168	18.864
LOC384939;Mrpl21	1456275_at		0	244	149.251	94.7492		168	18.7492
Fryl	1415758_at		0	244	149.366	94.6344		168	18.6344
Cpt2	1416772_at		0	244	149.48	94.5196		168	18.5196
Fut7	1420756_at		0	244	149.595	94.4048		168	18.4048
Slc25a46	1418134_at		0	244	149.71	94.29		168	18.29
LOC433261;LOC677515;Morf4l2	1439432_x_at		0	244	149.825	94.1752		168	18.1752
Traf3ip2	1448508_at		0	244	149.94	94.0604		169	19.0604
Slc7a7	1417392_a_at		0	244	150.054	93.9456		169	18.9456
Slc38a2	1426722_at		0	244	150.169	93.8308		169	18.8308
Tcerg1	1421033_a_at		0	244	150.284	93.716		169	18.716
Sephs2	1449040_a_at		0	244	150.399	93.6011		169	18.6011
Centg3	1423910_at		0	244	150.514	93.4863		169	18.4863
Fli1	1433512_at		0	244	150.628	93.3715		169	18.3715
Mcm3	1426653_at		0	244	150.743	93.2567		169	18.2567
Polr3f	1439075_at	Class I;Cluster 5;ARED	1	245	150.858	94.1419		169	18.1419
Sla	1420818_at		0	245	150.973	94.0271		170	19.0271
Nupl1	1437843_s_at		0	245	151.088	93.9123		170	18.9123
Trim16	1460629_at		0	245	151.203	93.7975		170	18.7975
Adfp	1448318_at		0	245	151.317	93.6827		170	18.6827
Lif	1421207_at	Class I;Cluster 5;ARED	1	246	151.432	94.5679		170	18.5679
Sap18	1419444_at		0	246	151.547	94.4531		170	18.4531
Copb1	1423301_at		0	246	151.662	94.3383		170	18.3383
Mynn	1450204_a_at		0	246	151.777	94.2234		170	18.2234
Pgm2	1451149_at		0	246	151.891	94.1086		171	19.1086
Ythdf3	1426842_at		0	246	152.006	93.9938		171	18.9938
Tnfsf9	1422924_at		0	246	152.121	93.879		171	18.879
Rps6kc1	1434563_at		0	246	152.236	93.7642		171	18.7642
Galnt4	1455915_at	Class I;Cluster 5;ARED	1	247	152.351	94.6494		171	18.6494
Nup188	1427047_at		0	247	152.465	94.5346		171	18.5346
Rasa3	1415850_at		0	247	152.58	94.4198		171	18.4198
Spryd3	1452323_at		0	247	152.695	94.305		171	18.305
Setdb1	1416670_at		0	247	152.81	94.1902		172	19.1902
Msx1	1417127_at		0	247	152.925	94.0754		172	19.0754
Orc5l	1415830_at		0	247	153.039	93.9606		172	18.9606
Tmem131	1448396_at		0	247	153.154	93.8457		172	18.8457
Gart	1424435_a_at		0	247	153.269	93.7309		172	18.7309
Cdk5r1	1433450_at	Class II;Cluster 3;ARED	1	248	153.384	94.6161		172	18.6161
Lcn8	1450609_at		0	248	153.499	94.5013		172	18.5013
LOC669660	1450786_x_at		0	248	153.613	94.3865		172	18.3865
Dnajc14	1426553_at		0	248	153.728	94.2717		173	19.2717
Tomm20	1423081_a_at	Class I;Cluster 5;ARED	1	249	153.843	95.1569		173	19.1569
Tom1l1	1451117_a_at		0	249	153.958	95.0421		173	19.0421
Yipf4	1450418_a_at	Class I;Cluster 5;ARED	1	250	154.073	95.9273		173	18.9273
Son	1439074_a_at		0	250	154.188	95.8125		173	18.8125
Eif5	1454663_at		0	250	154.302	95.6977		173	18.6977
0610009B22Rik	1418083_at		0	250	154.417	95.5829		173	18.5829
Pdcl	1423599_a_at	Class II;Cluster 3;ARED	1	251	154.532	96.468		173	18.468
Arhgap10	1426027_a_at		0	251	154.647	96.3532		173	18.3532
Vrk1	1425006_a_at		0	251	154.762	96.2384		174	19.2384
Cbx6	1424407_s_at		0	251	154.876	96.1236		174	19.1236
Tbc1d23	1452228_at	Class I;Cluster 5;ARED	1	252	154.991	97.0088		174	19.0088
Cdk8	1460389_at		0	252	155.106	96.894		174	18.894
Cse1l	1448809_at		0	252	155.221	96.7792		174	18.7792
Usp3	1425023_at		0	252	155.336	96.6644		174	18.6644
Panx1	1416379_at		0	252	155.45	96.5496		174	18.5496
Mynn	1421333_a_at		0	252	155.565	96.4348		174	18.4348
Rbx1	1448387_at		0	252	155.68	96.32		175	19.32
Ceacam1	1427630_x_at		0	252	155.795	96.2052		175	19.2052
Tyw1	1426781_at		0	252	155.91	96.0903		175	19.0903
Cul3	1422795_at	Class I;Cluster 5;ARED	1	253	156.024	96.9755		175	18.9755
Cenpq	1423620_at	Class I;Cluster 5;ARED	1	254	156.139	97.8607		175	18.8607
Lamp3;LOC671770;Ppid	1417057_a_at		0	254	156.254	97.7459		175	18.7459
Ptplad1	1454698_at		0	254	156.369	97.6311		175	18.6311
Sec23b	1416059_at		0	254	156.484	97.5163		175	18.5163
Sass6	1448016_at	Class II;Cluster 3;ARED	1	255	156.599	98.4015		176	19.4015
2700008B19Rik	1451444_s_at		0	255	156.713	98.2867		176	19.2867
Krt5	1424096_at		0	255	156.828	98.1719		176	19.1719
Syk	1418262_at		0	255	156.943	98.0571		176	19.0571
Ndufab1	1428159_s_at		0	255	157.058	97.9423		176	18.9423
Cdk9	1417269_at		0	255	157.173	97.8275		176	18.8275
1700054N08Rik	1451483_s_at		0	255	157.287	97.7126		176	18.7126
Helz	1452443_s_at		0	255	157.402	97.5978		176	18.5978
Ppif	1416940_at		0	255	157.517	97.483		177	19.483
Ythdf2	1451317_at		0	255	157.632	97.3682		177	19.3682
D11Ertd497e	1452200_at	Class II;Cluster 4;ARED	1	256	157.747	98.2534		177	19.2534
Rcor1	1434336_s_at		0	256	157.861	98.1386		177	19.1386
Ppp2r2a	1429715_at		0	256	157.976	98.0238		177	19.0238
Slk	1433999_at	Class I;Cluster 5;ARED	1	257	158.091	98.909		177	18.909
1110001A07Rik	1423440_at	Class II;Cluster 4;ARED	1	258	158.206	99.7942		177	18.7942
Numb	1416891_at	Class I;Cluster 5;ARED	1	259	158.321	100.679		177	18.6794
Usp2	1417168_a_at		0	259	158.435	100.565		177	18.5646
U2af1	1422509_at		0	259	158.55	100.45		178	19.4498
C230091D08Rik	1437354_at		0	259	158.665	100.335		178	19.3349
Cbr4	1451398_at		0	259	158.78	100.22		178	19.2201
Mtmr6	1456540_s_at		0	259	158.895	100.105		178	19.1053
Phldb1	1424468_s_at		0	259	159.009	99.9905		178	18.9905
Anapc7	1418458_at		0	259	159.124	99.8757		178	18.8757
Gpatc4	1449390_at		0	259	159.239	99.7609		178	18.7609
Rab1	1416082_at	Class I;Cluster 5;ARED	1	260	159.354	100.646		178	18.6461
LOC639905;Sap30bp	1418978_at		0	260	159.469	100.531		179	19.5313
Scd2	1415822_at		0	260	159.584	100.416		179	19.4165
3110045G13Rik	1425268_a_at		0	260	159.698	100.302		179	19.3017
Rb1	1417850_at		0	260	159.813	100.187		179	19.1869
Dck	1439012_a_at	Class I;Cluster 5;ARED	1	261	159.928	101.072		179	19.0721
Xpo5	1451468_s_at		0	261	160.043	100.957		179	18.9572
Narf	1425344_at		0	261	160.158	100.842		179	18.8424
Plekha7	1434889_at		0	261	160.272	100.728		179	18.7276
Ndrg1	1450976_at		0	261	160.387	100.613		180	19.6128
Trub2	1424610_at		0	261	160.502	100.498		180	19.498
Dub2;Dub2a	1450547_x_at		0	261	160.617	100.383		180	19.3832
Arf6	1418823_at		0	261	160.732	100.268		180	19.2684
Smad3	1450471_at	Class I;Cluster 5;ARED	1	262	160.846	101.154		180	19.1536
39148	1436893_a_at		0	262	160.961	101.039		180	19.0388
Mphosph9	1449659_s_at		0	262	161.076	100.924		180	18.924
Sfrs10	1419543_a_at		0	262	161.191	100.809		180	18.8092
Pscdbp	1435697_a_at	Class I;Cluster 5;ARED	1	263	161.306	101.694		181	19.6944
Prkd2	1436589_x_at		0	263	161.42	101.58		181	19.5796
AA881470	1452390_at		0	263	161.535	101.465		181	19.4647
Dapp1	1421937_at		0	263	161.65	101.35		181	19.3499
Skp2	1436000_a_at		0	263	161.765	101.235		181	19.2351
Cldn19	1425727_at		0	263	161.88	101.12		181	19.1203
Zfp508	1426262_at		0	263	161.994	101.006		181	19.0055
Dnajb9	1417191_at	Class I;Cluster 5;ARED	1	264	162.109	101.891		181	18.8907
Plxnd1	1451475_at		0	264	162.224	101.776		181	18.7759
Arl6ip2	1416793_at		0	264	162.339	101.661		182	19.6611
Dcps	1424080_at		0	264	162.454	101.546		182	19.5463
Pcp4l1	1452913_at		0	264	162.569	101.431		182	19.4315
Caprin1	1416462_at		0	264	162.683	101.317		182	19.3167
Sdccag8	1431203_at		0	264	162.798	101.202		182	19.2019
Tcfap4	1418167_at		0	264	162.913	101.087		182	19.087
Pus3	1418491_a_at		0	264	163.028	100.972		182	18.9722
Cyp17a1	1417017_at		0	264	163.143	100.857		182	18.8574
Ncoa1	1434515_at		0	264	163.257	100.743		183	19.7426
Fbxl3	1454635_at		0	264	163.372	100.628		183	19.6278
Gria3	1420563_at		0	264	163.487	100.513		183	19.513
Rock2	1451041_at		0	264	163.602	100.398		183	19.3982
Btf3l4	1451223_a_at		0	264	163.717	100.283		183	19.2834
EG633640	1426607_at	Class I;Cluster 5;ARED	1	265	163.831	101.169		183	19.1686
Suv39h2	1436561_at		0	265	163.946	101.054		183	19.0538
Rsrc2	1451640_a_at		0	265	164.061	100.939		183	18.939
3100004P22Rik	1415739_at		0	265	164.176	100.824		184	19.8242
Zfp110	1437236_a_at		0	265	164.291	100.709		184	19.7093
Mbtps1	1431385_a_at	Class I;Cluster 5;ARED	1	266	164.405	101.595		184	19.5945
D19Wsu162e	1451743_at		0	266	164.52	101.48		184	19.4797
Chd6	1427384_at	Class I;Cluster 5;ARED	1	267	164.635	102.365		184	19.3649
Ddx10	1428563_at		0	267	164.75	102.25		184	19.2501
Psmc5	1415740_at		0	267	164.865	102.135		184	19.1353
Unk	1426681_at		0	267	164.98	102.02		184	19.0205
Mphosph10	1429080_at		0	267	165.094	101.906		185	19.9057
Mcoln2	1431705_a_at		0	267	165.209	101.791		185	19.7909
Osbpl11	1436027_at	Class II;Cluster 4;ARED	1	268	165.324	102.676		185	19.6761
Acsl1	1450643_s_at		0	268	165.439	102.561		185	19.5613
Tmem60	1428000_at		0	268	165.554	102.446		185	19.4465
C77691	1443472_at		0	268	165.668	102.332		185	19.3316
Abhd10	1427959_at	Class I;Cluster 5;ARED	1	269	165.783	103.217		185	19.2168
Ap4b1	1416631_at		0	269	165.898	103.102		185	19.102
Mkln1	1416733_at	Class I;Cluster 5;ARED	1	270	166.013	103.987		185	18.9872
Tox4	1436049_at		0	270	166.128	103.872		186	19.8724
Pgam5	1428080_at		0	270	166.242	103.758		186	19.7576
AA675344	1420061_s_at		0	270	166.357	103.643		186	19.6428
Hsd11b1	1449038_at		0	270	166.472	103.528		186	19.528
Pnpla8	1417768_at		0	270	166.587	103.413		186	19.4132
Hspa4	1416146_at		0	270	166.702	103.298		186	19.2984
Rbm14	1437032_x_at		0	270	166.816	103.184		186	19.1836
Ptcd1	1425096_a_at		0	270	166.931	103.069		186	19.0688
1110007M04Rik	1427997_at		0	270	167.046	102.954		187	19.9539
Phf20l1	1437563_at	Class I;Cluster 5;ARED	1	271	167.161	103.839		187	19.8391
Tsr1	1433502_s_at		0	271	167.276	103.724		187	19.7243
Eif3s10	1416659_at		0	271	167.39	103.61		187	19.6095
Tle4	1425650_at	Class II;Cluster 4;ARED	1	272	167.505	104.495		187	19.4947
LOC635551;LOC641190;Pnpt1	1452677_at		0	272	167.62	104.38		187	19.3799
Zfp787	1456869_at		0	272	167.735	104.265		187	19.2651
Vps39	1451720_at		0	272	167.85	104.15		187	19.1503
2010111I01Rik	1460695_a_at	Class I;Cluster 5;ARED	1	273	167.965	105.035		188	20.0355
Clec4e	1420330_at		0	273	168.079	104.921		188	19.9207
Ube3a	1425206_a_at	Class I;Cluster 5;ARED	1	274	168.194	105.806		188	19.8059
Pdxdc1	1419327_at		0	274	168.309	105.691		188	19.6911
Apaf1	1452870_at		0	274	168.424	105.576		188	19.5762
Lace1	1427073_at		0	274	168.539	105.461		188	19.4614
Adss	1460726_at	Class II;Cluster 3;ARED	1	275	168.653	106.347		188	19.3466
1810009A15Rik	1417886_at		0	275	168.768	106.232		188	19.2318
Pgm1	1453283_at		0	275	168.883	106.117		189	20.117
Bud31	1433611_s_at		0	275	168.998	106.002		189	20.0022
Fem1a	1453560_at	Class II;Cluster 3;ARED	1	276	169.113	106.887		189	19.8874
Slc19a2	1426117_a_at	Class I;Cluster 5;ARED	1	277	169.227	107.773		189	19.7726
Itga5	1423267_s_at		0	277	169.342	107.658		189	19.6578
Pde7b	1450213_at		0	277	169.457	107.543		189	19.543
BC002216	1448693_at		0	277	169.572	107.428		189	19.4282
Mtdh	1434884_at		0	277	169.687	107.313		189	19.3134
Dph1;RP23-143A14.5	1418335_a_at		0	277	169.801	107.199		189	19.1985
Slc12a6	1436989_s_at		0	277	169.916	107.084		190	20.0837
Rbm43	1451321_a_at		0	277	170.031	106.969		190	19.9689
Dr1	1416019_at		0	277	170.146	106.854		190	19.8541
Ostf1	1452246_at		0	277	170.261	106.739		190	19.7393
Bnip2	1422491_a_at		0	277	170.375	106.625		190	19.6245
Ncaph	1436707_x_at		0	277	170.49	106.51		190	19.5097
LOC671904;Mcm3	1426652_at		0	277	170.605	106.395		190	19.3949
Sesn1	1454699_at		0	277	170.72	106.28		190	19.2801
Nbeal2	1455694_at		0	277	170.835	106.165		191	20.1653
Tnfaip2	1438855_x_at		0	277	170.95	106.05		191	20.0505
Adar	1425405_a_at		0	277	171.064	105.936		191	19.9357
Zdhhc6	1423300_at		0	277	171.179	105.821		191	19.8208
EG665008;Hnrpf;LOC637008;LOC672616	1437099_x_at		0	277	171.294	105.706		191	19.706
Camsap1	1455356_at	Class I;Cluster 5;ARED	1	278	171.409	106.591		191	19.5912
Wsb1	1425241_a_at	Class I;Cluster 5;ARED	1	279	171.524	107.476		191	19.4764
Uroc1	1425003_at		0	279	171.638	107.362		191	19.3616
BC024868	1451403_at		0	279	171.753	107.247		192	20.2468
Mycbpap	1424363_at		0	279	171.868	107.132		192	20.132
4732495E13Rik	1427059_at		0	279	171.983	107.017		192	20.0172
4930453N24Rik	1423976_at		0	279	172.098	106.902		192	19.9024
Odf2l	1431861_a_at		0	279	172.212	106.788		192	19.7876
Gpatch8	1451434_s_at		0	279	172.327	106.673		192	19.6728
Slc35b4	1416548_at		0	279	172.442	106.558		192	19.558
Kif23	1450827_at		0	279	172.557	106.443		192	19.4431
Snrpb2	1452422_a_at		0	279	172.672	106.328		193	20.3283
Brcc3	1452128_a_at	Class I;Cluster 5;ARED	1	280	172.786	107.214		193	20.2135
Krtap5-5	1439625_at		0	280	172.901	107.099		193	20.0987
Map3k4	1450253_a_at		0	280	173.016	106.984		193	19.9839
LOC546321;LOC673774;Tomm20	1423079_a_at		0	280	173.131	106.869		193	19.8691
Tmem2	1451458_at		0	280	173.246	106.754		193	19.7543
Mrps30	1427158_at	Class I;Cluster 5;ARED	1	281	173.361	107.639		193	19.6395
H2-Ke2	1415744_at		0	281	173.475	107.525		193	19.5247
Vps54	1418479_at		0	281	173.59	107.41		193	19.4099
Slc9a3r1	1450982_at		0	281	173.705	107.295		194	20.2951
Ercc4	1448984_at	Class II;Cluster 4;ARED	1	282	173.82	108.18		194	20.1803
Ptges2	1417591_at		0	282	173.935	108.065		194	20.0654
Sfrs2ip	1434691_at		0	282	174.049	107.951		194	19.9506
Dnajc11	1433881_at		0	282	174.164	107.836		194	19.8358
Slc35b3	1448937_at		0	282	174.279	107.721		194	19.721
Zbtb7b	1420663_at		0	282	174.394	107.606		194	19.6062
Ifnar2	1427691_a_at		0	282	174.509	107.491		194	19.4914
Mat2a	1456702_x_at		0	282	174.623	107.377		195	20.3766
Rbp4	1426225_at		0	282	174.738	107.262		195	20.2618
Krcc1	1424621_at		0	282	174.853	107.147		195	20.147
Slain1	1424823_s_at		0	282	174.968	107.032		195	20.0322
Gcn5l2	1422972_s_at		0	282	175.083	106.917		195	19.9174
Fbxl14	1417407_at		0	282	175.197	106.803		195	19.8026
Coasy	1423701_at		0	282	175.312	106.688		195	19.6877
Runx1	1452530_a_at		0	282	175.427	106.573		195	19.5729
Slc16a6	1417884_at		0	282	175.542	106.458		196	20.4581
Ercc6l	1424766_at		0	282	175.657	106.343		196	20.3433
Cckbr	1454770_at		0	282	175.771	106.229		196	20.2285
Cks1b	1448441_at		0	282	175.886	106.114		196	20.1137
Rnf126	1424514_at		0	282	176.001	105.999		196	19.9989
Gfi1b	1420399_at		0	282	176.116	105.884		196	19.8841
Xpo1	1418443_at		0	282	176.231	105.769		196	19.7693
Slc30a5	1422497_at		0	282	176.346	105.654		196	19.6545
Fusip1	1423982_at	Class I;Cluster 5;ARED	1	283	176.46	106.54		196	19.5397
Poldip3	1437837_x_at		0	283	176.575	106.425		197	20.4249
Ruvbl2	1422482_at		0	283	176.69	106.31		197	20.31
Samd10	1435756_at		0	283	176.805	106.195		197	20.1952
Stk3	1418513_at	Class II;Cluster 4;ARED	1	284	176.92	107.08		197	20.0804
Magi2	1420532_at	Class I;Cluster 5;ARED	1	285	177.034	107.966		197	19.9656
Hrb	1452237_at		0	285	177.149	107.851		197	19.8508
Fusip1	1418527_a_at	Class I;Cluster 5;ARED	1	286	177.264	108.736		197	19.736
Zbtb44	1427271_at		0	286	177.379	108.621		197	19.6212
Rfc4	1424321_at		0	286	177.494	108.506		198	20.5064
	AFFX-r2-P1-cre-5_at		0	286	177.608	108.392		198	20.3916
Mina	1431939_a_at		0	286	177.723	108.277		198	20.2768
Grsf1	1433824_x_at		0	286	177.838	108.162		198	20.162
Atr	1427197_at		0	286	177.953	108.047		198	20.0472
Ehd1	1448175_at		0	286	178.068	107.932		198	19.9323
Usp47	1426977_at		0	286	178.182	107.818		198	19.8175
Rab5a	1416426_at		0	286	178.297	107.703		198	19.7027
Bid	1448560_at		0	286	178.412	107.588		199	20.5879
Paf1	1416874_a_at		0	286	178.527	107.473		199	20.4731
Wasf2	1454673_at		0	286	178.642	107.358		199	20.3583
Creb3	1424741_s_at		0	286	178.757	107.243		199	20.2435
Mrpl19	1450405_at		0	286	178.871	107.129		199	20.1287
2400003C14Rik	1423837_at		0	286	178.986	107.014		199	20.0139
Eif3s10	1448425_at		0	286	179.101	106.899		199	19.8991
Arhgap5	1450897_at		0	286	179.216	106.784		199	19.7843
D1Ertd161e	1419817_s_at		0	286	179.331	106.669		200	20.6695
Dennd4c	1434846_at		0	286	179.445	106.555		200	20.5546
Trim23	1426969_at	Class I;Cluster 5;ARED	1	287	179.56	107.44		200	20.4398
Dnajc14	1437546_at		0	287	179.675	107.325		200	20.325
Pms2	1423539_at		0	287	179.79	107.21		200	20.2102
Slc25a4	1424562_a_at	Class I;Cluster 5;ARED	1	288	179.905	108.095		200	20.0954
Apaf1	1450223_at		0	288	180.019	107.981		200	19.9806
Mageb1;Mageb2;Mageb3	1422345_s_at		0	288	180.134	107.866		200	19.8658
Csnk2a2	1460646_at		0	288	180.249	107.751		200	19.751
Tmpo	1421237_at		0	288	180.364	107.636		201	20.6362
Wbp4	1419374_at		0	288	180.479	107.521		201	20.5214
Slc1a4	1423550_at		0	288	180.593	107.407		201	20.4066
Utp20	1452252_at		0	288	180.708	107.292		201	20.2918
Fahd1	1419547_at		0	288	180.823	107.177		201	20.177
Rab8b	1426799_at		0	288	180.938	107.062		201	20.0621
Tlr2	1419132_at		0	288	181.053	106.947		201	19.9473
Eed	1448653_at	Class I;Cluster 5;ARED	1	289	181.167	107.833		201	19.8325
Hnmt	1417702_a_at		0	289	181.282	107.718		202	20.7177
C78339	1433476_at	Class I;Cluster 5;ARED	1	290	181.397	108.603		202	20.6029
	AFFX-BioB-M_at		0	290	181.512	108.488		202	20.4881
E430028B21Rik	1454963_at		0	290	181.627	108.373		202	20.3733
Zdhhc6	1438463_x_at		0	290	181.742	108.258		202	20.2585
Utx	1427235_at	Class I;Cluster 5;ARED	1	291	181.856	109.144		202	20.1437
Rbm10	1423741_at		0	291	181.971	109.029		202	20.0289
Srrm1	1454689_at	Class II;Cluster 4;ARED	1	292	182.086	109.914		202	19.9141
Chek1	1449708_s_at		0	292	182.201	109.799		203	20.7993
Slc25a4	1455069_x_at	Class I;Cluster 5;ARED	1	293	182.316	110.684		203	20.6844
Rrm1	1415878_at		0	293	182.43	110.57		203	20.5696
Cbx4	1419583_at	Class I;Cluster 5;ARED	1	294	182.545	111.455		203	20.4548
Mat2a	1423667_at		0	294	182.66	111.34		203	20.34
Tpst2	1416086_at		0	294	182.775	111.225		203	20.2252
1500011H22Rik	1424192_at		0	294	182.89	111.11		203	20.1104
Esf1	1434941_s_at	Class I;Cluster 5;ARED	1	295	183.004	111.996		203	19.9956
Naip2	1460273_a_at		0	295	183.119	111.881		203	19.8808
Abt1	1424751_at		0	295	183.234	111.766		204	20.766
2700078E11Rik	1451556_a_at	Class I;Cluster 5;ARED	1	296	183.349	112.651		204	20.6512
Foxk2	1428353_at	Class I;Cluster 5;ARED	1	297	183.464	113.536		204	20.5364
Tradd	1452622_a_at		0	297	183.578	113.422		204	20.4216
Thoc1	1420042_at		0	297	183.693	113.307		204	20.3067
Fbxl10	1452198_at		0	297	183.808	113.192		204	20.1919
Nmd3	1437238_x_at		0	297	183.923	113.077		204	20.0771
Mcm2	1434079_s_at		0	297	184.038	112.962		204	19.9623
Lyar	1417511_at	Class II;Cluster 4;ARED	1	298	184.152	113.848		205	20.8475
D1Ertd622e	1417471_s_at	Class I;Cluster 5;ARED	1	299	184.267	114.733		205	20.7327
Gpatch8	1424666_at		0	299	184.382	114.618		205	20.6179
Pold3	1426839_at		0	299	184.497	114.503		205	20.5031
Hcfc1	1421972_s_at		0	299	184.612	114.388		205	20.3883
Exosc10	1423587_a_at		0	299	184.727	114.273		205	20.2735
2210021J22Rik	1451409_at		0	299	184.841	114.159		205	20.1587
Odf2	1454735_at		0	299	184.956	114.044		205	20.0439
Nfe2	1452001_at		0	299	185.071	113.929		206	20.929
Morc3	1420092_at		0	299	185.186	113.814		206	20.8142
Rbmx	1416354_at		0	299	185.301	113.699		206	20.6994
Metap2	1434120_a_at		0	299	185.415	113.585		206	20.5846
Crsp3	1452064_at		0	299	185.53	113.47		206	20.4698
Slain1	1424822_at		0	299	185.645	113.355		206	20.355
Tssc1	1436955_at		0	299	185.76	113.24		206	20.2402
Ndrg1	1450977_s_at		0	299	185.875	113.125		206	20.1254
Ctnnb1	1430533_a_at		0	299	185.989	113.011		207	21.0106
Skp2	1418969_at		0	299	186.104	112.896		207	20.8958
Calm2	1422414_a_at		0	299	186.219	112.781		207	20.781
Psmd4	1425859_a_at		0	299	186.334	112.666		207	20.6662
Chrna6	1450427_at		0	299	186.449	112.551		207	20.5513
Eefsec	1416964_at		0	299	186.563	112.437		207	20.4365
Derl1	1433563_s_at		0	299	186.678	112.322		207	20.3217
Rbm22	1452675_at		0	299	186.793	112.207		207	20.2069
Tm9sf2	1455875_x_at		0	299	186.908	112.092		207	20.0921
Setdb1	1451833_a_at		0	299	187.023	111.977		208	20.9773
Trip13	1429295_s_at		0	299	187.138	111.862		208	20.8625
Fmr1	1423369_at		0	299	187.252	111.748		208	20.7477
D1Ertd161e	1420246_at		0	299	187.367	111.633		208	20.6329
Zfp120	1421519_a_at		0	299	187.482	111.518		208	20.5181
Tcte3	1421682_a_at	Class I;Cluster 5;ARED	1	300	187.597	112.403		208	20.4033
Cnga1	1451763_at	Class II;Cluster 3;ARED	1	301	187.712	113.288		208	20.2885
Oprs1	1416750_at		0	301	187.826	113.174		208	20.1736
Hells	1417541_at		0	301	187.941	113.059		209	21.0588
Rbm17	1452691_at		0	301	188.056	112.944		209	20.944
Kif13a	1451890_at	Class II;Cluster 2;ARED	1	302	188.171	113.829		209	20.8292
Zfp426	1451997_at		0	302	188.286	113.714		209	20.7144
Ankrd17	1454763_at		0	302	188.4	113.6		209	20.5996
Prmt1	1452787_a_at		0	302	188.515	113.485		209	20.4848
Kif3b	1420986_s_at		0	302	188.63	113.37		209	20.37
Rab24	1421872_at		0	302	188.745	113.255		209	20.2552
Tfg	1415887_at		0	302	188.86	113.14		210	21.1404
Trnt1	1425562_s_at		0	302	188.974	113.026		210	21.0256
Cct4	1456082_x_at		0	302	189.089	112.911		210	20.9108
Raf1	1416078_s_at		0	302	189.204	112.796		210	20.7959
1700040I03Rik	1429122_a_at		0	302	189.319	112.681		210	20.6811
Dcp1a	1422131_at		0	302	189.434	112.566		210	20.5663
Kpna3	1450386_at		0	302	189.548	112.452		210	20.4515
D19Wsu162e	1425529_s_at		0	302	189.663	112.337		210	20.3367
Slain2	1452286_at		0	302	189.778	112.222		210	20.2219
Rbmxrt	1416177_at		0	302	189.893	112.107		211	21.1071
Adpgk	1437848_x_at	Class II;Cluster 3;ARED	1	303	190.008	112.992		211	20.9923
Apbb2	1426719_at	Class I;Cluster 5;ARED	1	304	190.123	113.877		211	20.8775
Arhgef2	1427646_a_at	Class II;Cluster 4;ARED	1	305	190.237	114.763		211	20.7627
Stat4	1448713_at		0	305	190.352	114.648		211	20.6479
Sec24b	1426849_at		0	305	190.467	114.533		211	20.5331
	1456447_at		0	305	190.582	114.418		211	20.4182
Mnat1	1432177_a_at		0	305	190.697	114.303		211	20.3034
LOC672274	1433575_at		0	305	190.811	114.189		212	21.1886
Sqstm1	1450957_a_at		0	305	190.926	114.074		212	21.0738
Yaf2	1429839_a_at		0	305	191.041	113.959		212	20.959
Mthfd2	1419254_at		0	305	191.156	113.844		212	20.8442
D1Ertd161e	1448675_at		0	305	191.271	113.729		212	20.7294
Dub2;Dub2a	1422229_at		0	305	191.385	113.615		212	20.6146
Ubap1	1450893_a_at		0	305	191.5	113.5		212	20.4998
Eif2b4	1449940_a_at		0	305	191.615	113.385		212	20.385
Cog8	1426821_at		0	305	191.73	113.27		213	21.2702
LOC674449	1424021_at		0	305	191.845	113.155		213	21.1554
Serbp1	1418564_s_at	Class I;Cluster 5;ARED	1	306	191.959	114.041		213	21.0405
Mapt	1424718_at		0	306	192.074	113.926		213	20.9257
Sfrs1	1430982_at		0	306	192.189	113.811		213	20.8109
Uqcrfs1	1450968_at		0	306	192.304	113.696		213	20.6961
Plekho1	1417128_at		0	306	192.419	113.581		213	20.5813
Prpf4b	1425497_a_at	Class II;Cluster 4;ARED	1	307	192.533	114.467		213	20.4665
Zfpl1	1417119_at		0	307	192.648	114.352		213	20.3517
Rap1b	1435518_at	Class II;Cluster 2;ARED	1	308	192.763	115.237		214	21.2369
Ivns1abp	1450084_s_at		0	308	192.878	115.122		214	21.1221
Srxn1	1451680_at		0	308	192.993	115.007		214	21.0073
C230091D08Rik	1438695_at		0	308	193.108	114.892		214	20.8925
Nol5a	1426533_at		0	308	193.222	114.778		214	20.7777
Nrarp	1417985_at		0	308	193.337	114.663		214	20.6628
Mtx2	1430500_s_at		0	308	193.452	114.548		214	20.548
Mrps18b	1451164_a_at		0	308	193.567	114.433		214	20.4332
Rapgef3	1424471_at		0	308	193.682	114.318		215	21.3184
Trim8	1418577_at		0	308	193.796	114.204		215	21.2036
Gcs1	1422489_at		0	308	193.911	114.089		215	21.0888
Utp6	1424500_at		0	308	194.026	113.974		215	20.974
Zbtb17	1416224_at		0	308	194.141	113.859		215	20.8592
Rusc1	1434743_x_at		0	308	194.256	113.744		215	20.7444
Mcm10	1433408_a_at	Class I;Cluster 5;ARED	1	309	194.37	114.63		215	20.6296
Ccdc132	1432094_a_at		0	309	194.485	114.515		215	20.5148
Dusp12	1430891_at		0	309	194.6	114.4		216	21.4
Caprin1	1448347_a_at		0	309	194.715	114.285		216	21.2851
Atg4d	1433918_at	Class II;Cluster 2;ARED	1	310	194.83	115.17		216	21.1703
Pex13	1422471_at		0	310	194.944	115.056		216	21.0555
Rbm14	1436979_x_at		0	310	195.059	114.941		216	20.9407
Insig2	1417982_at	Class I;Cluster 5;ARED	1	311	195.174	115.826		216	20.8259
Pcm1	1418525_at	Class I;Cluster 5;ARED	1	312	195.289	116.711		216	20.7111
Usp36	1455237_at	Class II;Cluster 2;ARED	1	313	195.404	117.596		216	20.5963
Mcm7	1438320_s_at		0	313	195.519	117.481		217	21.4815
Wdr61	1448102_a_at		0	313	195.633	117.367		217	21.3667
Pdgfrb	1417148_at		0	313	195.748	117.252		217	21.2519
Mtif2	1415685_at		0	313	195.863	117.137		217	21.1371
Thoc1	1424642_at		0	313	195.978	117.022		217	21.0223
Mare	1433548_at		0	313	196.093	116.907		217	20.9074
Phospho2	1451624_a_at		0	313	196.207	116.793		217	20.7926
Nfatc2ip	1434836_at		0	313	196.322	116.678		217	20.6778
Ncf1	1451767_at		0	313	196.437	116.563		217	20.563
Cd22	1419768_at		0	313	196.552	116.448		218	21.4482
Ppp1r15b	1436366_at	Class I;Cluster 5;ARED	1	314	196.667	117.333		218	21.3334
2210018M11Rik	1424928_at	Class I;Cluster 5;ARED	1	315	196.781	118.219		218	21.2186
Cnot1	1434251_at		0	315	196.896	118.104		218	21.1038
Gabpa	1450665_at		0	315	197.011	117.989		218	20.989
Pcdha1;Pcdha10;Pcdha11;Pcdha12;Pcdha2;Pcdha3;Pcdha4;Pcdha5;Pcdha6;Pcdha7;Pcdha8;Pcdha9;Pcdhac1;Pcdhac2	1420798_s_at		0	315	197.126	117.874		218	20.8742
Kctd5	1423937_at		0	315	197.241	117.759		218	20.7594
Hspa14	1448586_at	Class I;Cluster 5;ARED	1	316	197.355	118.645		218	20.6446
Safb2	1427987_at		0	316	197.47	118.53		219	21.5297
Ube3a	1416682_at	Class I;Cluster 5;ARED	1	317	197.585	119.415		219	21.4149
Ddr1	1415797_at		0	317	197.7	119.3		219	21.3001
39147	1433834_at		0	317	197.815	119.185		219	21.1853
Odf2l	1431862_x_at		0	317	197.929	119.071		219	21.0705
Dctn4	1450030_at		0	317	198.044	118.956		219	20.9557
Ehbp1l1	1448467_a_at		0	317	198.159	118.841		219	20.8409
Igk-V21	1427757_at		0	317	198.274	118.726		219	20.7261
Mettl5	1460519_a_at		0	317	198.389	118.611		220	21.6113
Srpk3	1418798_s_at		0	317	198.504	118.496		220	21.4965
Rabgef1	1419068_at		0	317	198.618	118.382		220	21.3817
Trim24	1427259_at		0	317	198.733	118.267		220	21.2669
Smtnl1	1419145_at		0	317	198.848	118.152		220	21.152
Kif20a	1449207_a_at	Class I;Cluster 5;ARED	1	318	198.963	119.037		220	21.0372
Gtpbp3	1450980_at	Class I;Cluster 5;ARED	1	319	199.078	119.922		220	20.9224
Sin3a	1419101_at		0	319	199.192	119.808		220	20.8076
Cyp7a1	1422100_at		0	319	199.307	119.693		220	20.6928
2010012C16Rik	1450943_at	Class I;Cluster 5;ARED	1	320	199.422	120.578		221	21.578
Il4ra	1421034_a_at		0	320	199.537	120.463		221	21.4632
Polr3c	1453256_at		0	320	199.652	120.348		221	21.3484
Pex3	1454044_a_at		0	320	199.766	120.234		221	21.2336
Grpel2	1452262_at	Class I;Cluster 5;ARED	1	321	199.881	121.119		221	21.1188
BC053440	1452192_at	Class I;Cluster 5;ARED	1	322	199.996	122.004		221	21.004
Skp2	1437033_a_at		0	322	200.111	121.889		221	20.8892
Slc35a5	1423457_at	Class I;Cluster 5;ARED	1	323	200.226	122.774		221	20.7743
EG544973;H3f3a;LOC625328;LOC669889;LOC670535;LOC675719	1434127_a_at		0	323	200.34	122.66		222	21.6595
Snx2	1460224_at		0	323	200.455	122.545		222	21.5447
Mtnr1a	1450352_at		0	323	200.57	122.43		222	21.4299
Ehbp1l1	1416804_at		0	323	200.685	122.315		222	21.3151
Dnajb1	1416756_at		0	323	200.8	122.2		222	21.2003
Gtf2a1	1454631_at	Class I;Cluster 5;ARED	1	324	200.914	123.086		222	21.0855
Slc35b4	1416549_at		0	324	201.029	122.971		222	20.9707
Dgkg	1419756_at		0	324	201.144	122.856		222	20.8559
AA675344	1420060_s_at		0	324	201.259	122.741		223	21.7411
AU020772	1454977_at		0	324	201.374	122.626		223	21.6263
Notch1	1418634_at	Class II;Cluster 4;ARED	1	325	201.489	123.511		223	21.5115
Irf5	1460231_at	Class I;Cluster 5;ARED	1	326	201.603	124.397		223	21.3967
Brd2	1437210_a_at	Class II;Cluster 4;ARED	1	327	201.718	125.282		223	21.2818
Klhdc5	1426988_at	Class I;Cluster 5;ARED	1	328	201.833	126.167		223	21.167
0610011L14Rik	1437836_x_at		0	328	201.948	126.052		223	21.0522
Rfc4	1438161_s_at		0	328	202.063	125.937		223	20.9374
Dapk3	1423446_at		0	328	202.177	125.823		223	20.8226
AU022870	1433554_at		0	328	202.292	125.708		224	21.7078
Rabif	1419927_s_at		0	328	202.407	125.593		224	21.593
Recql5	1421235_s_at		0	328	202.522	125.478		224	21.4782
l7Rn6	1419351_a_at		0	328	202.637	125.363		224	21.3634
AW822216	1427535_s_at		0	328	202.751	125.249		224	21.2486
Ckap5	1437349_at		0	328	202.866	125.134		224	21.1338
Dtx2	1439429_x_at		0	328	202.981	125.019		224	21.019
Mtss1	1434036_at	Class I;Cluster 5;ARED	1	329	203.096	125.904		224	20.9041
Cdc25c	1422252_a_at		0	329	203.211	125.789		225	21.7893
Ebag9	1422669_at		0	329	203.325	125.675		225	21.6745
Rab24	1421873_s_at		0	329	203.44	125.56		225	21.5597
2210016L21Rik	1433690_at		0	329	203.555	125.445		225	21.4449
Peg12	1420406_at		0	329	203.67	125.33		225	21.3301
Tbn	1416450_at		0	329	203.785	125.215		225	21.2153
Zzz3	1434332_at		0	329	203.9	125.1		225	21.1005
1200015F23Rik	1428196_a_at		0	329	204.014	124.986		225	20.9857
Bpgm	1448119_at		0	329	204.129	124.871		226	21.8709
Akna	1452393_at		0	329	204.244	124.756		226	21.7561
BC025076	1451583_a_at		0	329	204.359	124.641		226	21.6413
Samd8	1434402_at		0	329	204.474	124.526		226	21.5264
Nat12	1428453_at		0	329	204.588	124.412		226	21.4116
Plekha4	1425866_a_at		0	329	204.703	124.297		226	21.2968
Sfrs1	1428099_a_at		0	329	204.818	124.182		226	21.182
Sgms1	1426576_at		0	329	204.933	124.067		226	21.0672
Ubr2	1427163_at	Class I;Cluster 5;ARED	1	330	205.048	124.952		226	20.9524
Notch2	1451889_at	Class II;Cluster 4;ARED	1	331	205.162	125.838		227	21.8376
Ankib1	1447985_s_at	Class I;Cluster 5;ARED	1	332	205.277	126.723		227	21.7228
Pbef1	1417190_at		0	332	205.392	126.608		227	21.608
Nploc4	1454804_at	Class I;Cluster 5;ARED	1	333	205.507	127.493		227	21.4932
Nup43	1432187_at		0	333	205.622	127.378		227	21.3784
Zfp650	1460455_at		0	333	205.736	127.264		227	21.2636
Mtmr9	1434676_at	Class I;Cluster 5;ARED	1	334	205.851	128.149		227	21.1487
Rnf12	1418730_at		0	334	205.966	128.034		227	21.0339
D930015E06Rik	1426834_s_at		0	334	206.081	127.919		228	21.9191
Pspc1	1423192_at		0	334	206.196	127.804		228	21.8043
Pcm1	1436908_at	Class I;Cluster 5;ARED	1	335	206.31	128.69		228	21.6895
Tm2d2	1456663_x_at		0	335	206.425	128.575		228	21.5747
Gata2	1450333_a_at	Class I;Cluster 5;ARED	1	336	206.54	129.46		228	21.4599
4930453N24Rik	1449719_at		0	336	206.655	129.345		228	21.3451
Sacm1l	1416500_at		0	336	206.77	129.23		228	21.2303
Fip1l1	1452720_a_at	Class I;Cluster 5;ARED	1	337	206.885	130.115		228	21.1155
Ccdc6	1428311_at		0	337	206.999	130.001		229	22.0007
Rhot1	1423533_a_at	Class I;Cluster 5;ARED	1	338	207.114	130.886		229	21.8859
Ddr1	1456226_x_at		0	338	207.229	130.771		229	21.771
Nfkb2	1425902_a_at		0	338	207.344	130.656		229	21.6562
Sntb2	1436986_at		0	338	207.459	130.541		229	21.5414
1700081L11Rik	1432430_a_at		0	338	207.573	130.427		229	21.4266
Sec24d	1426972_at		0	338	207.688	130.312		229	21.3118
Mark4	1439051_a_at		0	338	207.803	130.197		229	21.197
2310044G17Rik	1424913_at		0	338	207.918	130.082		230	22.0822
Mrpl16	1450880_at		0	338	208.033	129.967		230	21.9674
Sox5	1423500_a_at		0	338	208.147	129.853		230	21.8526
Tax1bp1	1448399_at		0	338	208.262	129.738		230	21.7378
B3galt6	1421155_at		0	338	208.377	129.623		230	21.623
Cct2	1416037_a_at		0	338	208.492	129.508		230	21.5082
Narg1	1435139_at		0	338	208.607	129.393		230	21.3933
Plcg2	1426926_at		0	338	208.721	129.279		230	21.2785
Orc3l	1416115_at		0	338	208.836	129.164		230	21.1637
1700023B02Rik	1423375_at		0	338	208.951	129.049		231	22.0489
LOC675851	1416366_at		0	338	209.066	128.934		231	21.9341
Hsp90b1	1438040_a_at	Class II;Cluster 4;ARED	1	339	209.181	129.819		231	21.8193
D19Wsu162e	1433717_at		0	339	209.296	129.704		231	21.7045
Mapkbp1	1450973_s_at		0	339	209.41	129.59		231	21.5897
Ube2j1	1448824_at		0	339	209.525	129.475		231	21.4749
Nrip2	1452456_at	Class I;Cluster 5;ARED	1	340	209.64	130.36		231	21.3601
Igsf8	1460675_at		0	340	209.755	130.245		231	21.2453
Pck2	1425615_a_at		0	340	209.87	130.13		232	22.1305
Pqbp1	1417731_at		0	340	209.984	130.016		232	22.0156
2900064A13Rik	1417344_at		0	340	210.099	129.901		232	21.9008
Siah1a;Siah1b	1419404_s_at		0	340	210.214	129.786		232	21.786
2610020O08Rik	1419763_at		0	340	210.329	129.671		232	21.6712
Mtmr6	1425485_at		0	340	210.444	129.556		232	21.5564
Best2	1425729_at		0	340	210.558	129.442		232	21.4416
Ankmy2	1451724_at		0	340	210.673	129.327		232	21.3268
Dcun1d1	1452080_a_at		0	340	210.788	129.212		233	22.212
1810026J23Rik	1452175_at		0	340	210.903	129.097		233	22.0972
Acbd3	1452137_at		0	340	211.018	128.982		233	21.9824
Tloc1	1455698_at	Class I;Cluster 5;ARED	1	341	211.132	129.868		233	21.8676
Utp11l	1429485_a_at		0	341	211.247	129.753		233	21.7528
Tirap	1418685_at		0	341	211.362	129.638		233	21.6379
Rab33b	1423083_at	Class I;Cluster 5;ARED	1	342	211.477	130.523		233	21.5231
Ube4b	1432499_a_at		0	342	211.592	130.408		233	21.4083
Pcgf6	1454120_a_at		0	342	211.706	130.294		233	21.2935
C3ar1	1419482_at		0	342	211.821	130.179		234	22.1787
Srxn1	1426875_s_at		0	342	211.936	130.064		234	22.0639
Eprs;LOC633677	1452157_at		0	342	212.051	129.949		234	21.9491
D17892	1447986_at		0	342	212.166	129.834		234	21.8343
Dcp1a	1431933_a_at		0	342	212.281	129.719		234	21.7195
Flot1	1448559_at		0	342	212.395	129.605		234	21.6047
Nrbp1	1423864_at		0	342	212.51	129.49		234	21.4899
Brd2	1423502_at	Class II;Cluster 4;ARED	1	343	212.625	130.375		234	21.3751
Mlstd2	1426370_at		0	343	212.74	130.26		235	22.2602
Spsb3	1417891_at		0	343	212.855	130.145		235	22.1454
Enpp4	1452639_at	Class II;Cluster 3;ARED	1	344	212.969	131.031		235	22.0306
Dscr3	1415745_a_at		0	344	213.084	130.916		235	21.9158
Acin1	1421197_a_at		0	344	213.199	130.801		235	21.801
Rgs1	1417601_at		0	344	213.314	130.686		235	21.6862
Ddr2	1422738_at	Class I;Cluster 5;ARED	1	345	213.429	131.571		235	21.5714
Trak1	1452742_at	Class I;Cluster 5;ARED	1	346	213.543	132.457		235	21.4566
Tceb3	1434117_at		0	346	213.658	132.342		236	22.3418
Hapln1	1426294_at		0	346	213.773	132.227		236	22.227
Grwd1	1436887_x_at		0	346	213.888	132.112		236	22.1122
Zfp771	1440971_x_at		0	346	214.003	131.997		236	21.9974
Clcn3	1438366_x_at		0	346	214.117	131.883		236	21.8825
Itpr1	1460203_at		0	346	214.232	131.768		236	21.7677
ORF19	1424597_at		0	346	214.347	131.653		236	21.6529
Cenpo	1418541_at		0	346	214.462	131.538		236	21.5381
Dpm1	1449438_at		0	346	214.577	131.423		236	21.4233
Tenc1	1452264_at		0	346	214.691	131.309		237	22.3085
Slc10a1	1424898_at		0	346	214.806	131.194		237	22.1937
Sfrs1	1434972_x_at		0	346	214.921	131.079		237	22.0789
St8sia4	1430391_a_at		0	346	215.036	130.964		237	21.9641
Usp20	1423777_at		0	346	215.151	130.849		237	21.8493
Csk	1423518_at		0	346	215.266	130.734		237	21.7345
Mrps18a	1416984_at		0	346	215.38	130.62		237	21.6197
Mynn	1421334_x_at		0	346	215.495	130.505		237	21.5048
Pole2	1427094_at		0	346	215.61	130.39		238	22.39
Zfp688	1452588_at		0	346	215.725	130.275		238	22.2752
Slco3a1	1418030_at		0	346	215.84	130.16		238	22.1604
Pcnx	1419049_at		0	346	215.954	130.046		238	22.0456
1810029B16Rik	1423289_a_at	Class I;Cluster 5;ARED	1	347	216.069	130.931		238	21.9308
Pscdbp	1451206_s_at	Class I;Cluster 5;ARED	1	348	216.184	131.816		238	21.816
Gabrg1	1427227_at	Class I;Cluster 5;ARED	1	349	216.299	132.701		238	21.7012
Tas1r3	1420778_at		0	349	216.414	132.586		238	21.5864
Ccdc86	1454197_a_at	Class I;Cluster 5;ARED	1	350	216.528	133.472		239	22.4716
Actr10	1417157_at		0	350	216.643	133.357		239	22.3568
EG668155;LOC669536;Rnf26	1436824_x_at		0	350	216.758	133.242		239	22.242
Il2rb	1448759_at	Class II;Cluster 3;ARED	1	351	216.873	134.127		239	22.1271
Zscan21	1416370_at		0	351	216.988	134.012		239	22.0123
Usp16	1431951_a_at		0	351	217.102	133.898		239	21.8975
1200003C05Rik	1451238_at	Class I;Cluster 5;ARED	1	352	217.217	134.783		239	21.7827
Fez2	1434348_at		0	352	217.332	134.668		239	21.6679
Utp6	1451378_at		0	352	217.447	134.553		239	21.5531
Git2	1423391_at		0	352	217.562	134.438		240	22.4383
Actl6a	1416569_at	Class II;Cluster 4;ARED	1	353	217.677	135.323		240	22.3235
Pdcd6ip	1426184_a_at		0	353	217.791	135.209		240	22.2087
Cog4	1416993_at		0	353	217.906	135.094		240	22.0939
LOC667398	1420303_x_at		0	353	218.021	134.979		240	21.9791
Cpsf3	1437852_x_at		0	353	218.136	134.864		240	21.8643
Rnf146	1417733_at	Class II;Cluster 4;ARED	1	354	218.251	135.749		240	21.7494
Pde3a	1431914_at		0	354	218.365	135.635		240	21.6346
Tysnd1	1428689_at		0	354	218.48	135.52		241	22.5198
Psma1	1415695_at		0	354	218.595	135.405		241	22.405
D2Ertd93e	1458414_at		0	354	218.71	135.29		241	22.2902
Gm1821;Ubb	1435643_x_at		0	354	218.825	135.175		241	22.1754
Ubn1	1433780_at		0	354	218.939	135.061		241	22.0606
Clcn7	1425821_at		0	354	219.054	134.946		241	21.9458
BC016423	1418772_at	Class I;Cluster 5;ARED	1	355	219.169	135.831		241	21.831
Pdcd2	1423534_at		0	355	219.284	135.716		241	21.7162
Pias3	1451115_at	Class I;Cluster 5;ARED	1	356	219.399	136.601		242	22.6014
Vrk2	1451929_a_at		0	356	219.513	136.487		242	22.4866
Mgea5	1433654_at		0	356	219.628	136.372		242	22.3717
Zfp703	1436026_at		0	356	219.743	136.257		242	22.2569
Sae2	1437278_a_at		0	356	219.858	136.142		242	22.1421
Rbm12	1416929_at		0	356	219.973	136.027		242	22.0273
1810047C23Rik	1418319_at		0	356	220.087	135.913		242	21.9125
Lrrc1	1452411_at		0	356	220.202	135.798		242	21.7977
Igbp1	1420000_s_at		0	356	220.317	135.683		242	21.6829
Trim8	1460237_at		0	356	220.432	135.568		243	22.5681
Mapk14	1416704_at		0	356	220.547	135.453		243	22.4533
Fbs1	1425276_at		0	356	220.662	135.338		243	22.3385
Hmgcs1	1433445_x_at		0	356	220.776	135.224		243	22.2237
Lime1	1416869_x_at		0	356	220.891	135.109		243	22.1089
1810073N04Rik	1427295_at		0	356	221.006	134.994		243	21.9941
Svil	1460735_at	Class I;Cluster 5;ARED	1	357	221.121	135.879		243	21.8792
Cited2;LOC671495	1452207_at		0	357	221.236	135.764		243	21.7644
Bcl2l14	1424814_a_at	Class I;Cluster 5;ARED	1	358	221.35	136.65		244	22.6496
Cnr2	1450476_at		0	358	221.465	136.535		244	22.5348
Asb7	1450363_at		0	358	221.58	136.42		244	22.42
Tm9sf3	1416509_at	Class I;Cluster 5;ARED	1	359	221.695	137.305		244	22.3052
2210418O10Rik	1449910_at		0	359	221.81	137.19		244	22.1904
Ring1	1422647_at		0	359	221.924	137.076		244	22.0756
Derl1	1437723_s_at		0	359	222.039	136.961		244	21.9608
Katna1	1450949_at		0	359	222.154	136.846		244	21.846
Ccl7	1421228_at		0	359	222.269	136.731		245	22.7312
Obfc2a	1460521_a_at	Class I;Cluster 5;ARED	1	360	222.384	137.616		245	22.6164
Fbxw11	1425461_at		0	360	222.498	137.502		245	22.5015
Ncaph	1423920_at		0	360	222.613	137.387		245	22.3867
Arih1	1427188_at		0	360	222.728	137.272		245	22.2719
Psen1	1425549_at		0	360	222.843	137.157		245	22.1571
AA474455	1434569_at		0	360	222.958	137.042		245	22.0423
Abcc1	1421378_s_at		0	360	223.072	136.928		245	21.9275
Pef1	1448644_at		0	360	223.187	136.813		245	21.8127
Bsdc1	1427270_a_at		0	360	223.302	136.698		246	22.6979
EG666904;Hspa8;LOC621284	1420623_x_at		0	360	223.417	136.583		246	22.5831
Ccdc16	1423339_s_at		0	360	223.532	136.468		246	22.4683
Etv6	1423401_at		0	360	223.647	136.353		246	22.3535
l7Rn6	1419352_at		0	360	223.761	136.239		246	22.2387
Recql4	1422922_at		0	360	223.876	136.124		246	22.1238
Kpna6	1426796_at		0	360	223.991	136.009		246	22.009
Ctr9	1422680_at		0	360	224.106	135.894		246	21.8942
Ddx47	1423752_at		0	360	224.221	135.779		247	22.7794
Nmd3	1448133_at		0	360	224.335	135.665		247	22.6646
Eif3s7	1416100_at		0	360	224.45	135.55		247	22.5498
Ranbp5	1431706_at	Class I;Cluster 5;ARED	1	361	224.565	136.435		247	22.435
Apex2	1425954_a_at		0	361	224.68	136.32		247	22.3202
Fiz1	1423733_a_at		0	361	224.795	136.205		247	22.2054
Pex12	1416259_at		0	361	224.909	136.091		247	22.0906
Tjp2	1450984_at		0	361	225.024	135.976		247	21.9758
Cnn3	1436759_x_at		0	361	225.139	135.861		248	22.861
Adprh	1448333_at		0	361	225.254	135.746		248	22.7461
Magea4	1450594_at		0	361	225.369	135.631		248	22.6313
Mosc1	1428005_at		0	361	225.483	135.517		248	22.5165
Ampd2	1426757_at		0	361	225.598	135.402		248	22.4017
Prnp	1448233_at		0	361	225.713	135.287		248	22.2869
4933411K20Rik	1420989_at		0	361	225.828	135.172		248	22.1721
Zmym3	1455017_a_at		0	361	225.943	135.057		248	22.0573
Hmmr	1450156_a_at		0	361	226.058	134.942		248	21.9425
Cpsf3	1422855_at		0	361	226.172	134.828		249	22.8277
2010321M09Rik	1426347_at		0	361	226.287	134.713		249	22.7129
Cstf2	1419645_at	Class I;Cluster 5;ARED	1	362	226.402	135.598		249	22.5981
Slc25a14	1417154_at		0	362	226.517	135.483		249	22.4833
Ccdc104	1451442_at		0	362	226.632	135.368		249	22.3684
Dlg5	1424198_at		0	362	226.746	135.254		249	22.2536
Tuba4a	1417374_at		0	362	226.861	135.139		249	22.1388
2810433K01Rik	1450496_a_at		0	362	226.976	135.024		249	22.024
Wdr12	1448646_at		0	362	227.091	134.909		250	22.9092
Riok3	1422650_a_at	Class I;Cluster 5;ARED	1	363	227.206	135.794		250	22.7944
Scmh1	1426241_a_at		0	363	227.32	135.68		250	22.6796
Ccdc25	1451799_at		0	363	227.435	135.565		250	22.5648
Nr2c1	1418605_at		0	363	227.55	135.45		250	22.45
4930430F08Rik	1453468_at	Class I;Cluster 5;ARED	1	364	227.665	136.335		250	22.3352
D18Ertd653e	1427182_s_at		0	364	227.78	136.22		250	22.2204
Zfp236	1452426_x_at		0	364	227.894	136.106		250	22.1056
Shank3	1419137_at		0	364	228.009	135.991		251	22.9907
	1417770_s_at		0	364	228.124	135.876		251	22.8759
Rassf3	1448546_at		0	364	228.239	135.761		251	22.7611
Dld	1423159_at		0	364	228.354	135.646		251	22.6463
Gnb2	1450623_at		0	364	228.468	135.532		251	22.5315
Metap1	1426835_at		0	364	228.583	135.417		251	22.4167
Rttn	1436588_at		0	364	228.698	135.302		251	22.3019
Nrf1	1424787_a_at		0	364	228.813	135.187		251	22.1871
Derl2	1435101_at		0	364	228.928	135.072		251	22.0723
Plk4	1426580_at	Class II;Cluster 4;ARED	1	365	229.043	135.957		252	22.9575
Dvl2	1417207_at		0	365	229.157	135.843		252	22.8427
Camk1g	1424633_at		0	365	229.272	135.728		252	22.7279
Hs1bp3	1421994_a_at		0	365	229.387	135.613		252	22.613
2310022K01Rik	1452715_at		0	365	229.502	135.498		252	22.4982
[truncated: 20,691 more rows]
